# Supplementary material for: N-{2-Methyl-5-[(5-oxo-10,11-dihydro-5H-dibenzo[a,d]cyclo­hepten-2-yl)amino]­phen­yl}benzamide
Source: Acta Crystallogr Sect E Struct Rep Online. 2010 Jun 30;66(Pt 7):o1867. doi: 10.1107/S1600536810024256 (PMC3006722; doi:10.1107/S1600536810024256)
Supplement: Supplementary file 1 [file e-66-o1867-sup1.cif]

##############################################################################
###                                                                        ###
###        Electronic paper (Acta Crystallographica Section E)             ###
###                                                                        ###
##############################################################################
#                                                                            #
# This CIF contains the data in a paper accepted for publication in Acta     #
# Crystallographica Section E. It conforms to the requirements of Notes      #
# for Authors for Section E, and has been peer reviewed under the auspices   #
# of the IUCr Commission on Journals.                                        #
#                                                                            #
# Full details of the Crystallographic Information File format               #
# are given in the paper "The Crystallographic Information File (CIF):       #
# a New Standard Archive File for Crystallography" by S. R. Hall, F. H.      #
# Allen and I. D. Brown [Acta Cryst. (1991), A47, 655-685].                  #
#                                                                            #
# The current version of the core CIF dictionary is obtainable from          #
# ftp://ftp.iucr.org/pub/cif_core.dic. The current version number is 2.4.    #
#                                                                            #
# Software is freely available for graphical display of the structure(s) in  #
# this CIF.  For information consult the CIF home page http://www.iucr.org/  #
# cif/home.html                                                              #
#                                                                            #
# This file may be used for bona fide research purposes within the           #
# scientific community so long as proper attribution is given to the journal # 
# article from which it was obtained.                                        #
#                                                                            #
##############################################################################
                                             
data_I
_audit_creation_method     SHELXL-97
_chemical_name_systematic
;\
<i>N</i>-{2-Methyl-5-[(5-oxo-10,11-dihydro-5<i>H</i>-
dibenzo[<i>a</i>,<i>d</i>]cyclohepten-2-yl)amino]phenyl}benzamide
;
_chemical_name_common     ?
_chemical_formula_moiety     'C29 H24 N2 O2'
_chemical_formula_sum     'C29 H24 N2 O2'
_chemical_formula_iupac     'C29 H24 N2 O2'
_chemical_formula_weight     432.50
_chemical_melting_point     ?
_symmetry_cell_setting     orthorhombic
_symmetry_space_group_name_H-M     'P b c a'
_symmetry_space_group_name_Hall     '-P 2ac 2ab'
loop_
    _symmetry_equiv_pos_as_xyz
    'x, y, z'
    '-x+1/2, -y, z+1/2'
    'x+1/2, -y+1/2, -z'
    '-x, y+1/2, -z+1/2'
    '-x, -y, -z'
    'x-1/2, y, -z-1/2'
    '-x-1/2, y-1/2, z'
    'x, -y-1/2, z-1/2'
_cell_length_a     8.5878(6)
_cell_length_b     17.0342(12)
_cell_length_c     30.669(2)
_cell_angle_alpha     90.00
_cell_angle_beta     90.00
_cell_angle_gamma     90.00
_cell_volume     4486.4(5)
_cell_formula_units_Z     8
_cell_measurement_reflns_used     6479
_cell_measurement_theta_min     2.4
_cell_measurement_theta_max     24.1
_cell_measurement_temperature     173(2)
_exptl_crystal_description     plate
_exptl_crystal_colour     yellow
_exptl_crystal_size_max     0.50
_exptl_crystal_size_mid     0.13
_exptl_crystal_size_min     0.06
_exptl_crystal_density_diffrn     1.281
_exptl_crystal_density_meas     ?
_exptl_crystal_density_method     'not measured'
_exptl_crystal_F_000     1824
_exptl_absorpt_coefficient_mu     0.081
_exptl_absorpt_correction_type     none
_exptl_special_details
;
;
_diffrn_ambient_temperature     173(2)
_diffrn_radiation_type     MoK\a
_diffrn_radiation_wavelength     0.71069
_diffrn_radiation_monochromator     graphite
_diffrn_measurement_device_type     'Bruker SMART APEXII'
_diffrn_measurement_device     '\k-geometry diffractometer'
_diffrn_measurement_method     'CCD scan'
_diffrn_detector_area_resol_mean     ?
_diffrn_reflns_number     54075
_diffrn_reflns_av_R_equivalents     0.0690
_diffrn_reflns_av_sigmaI/netI     0.0331
_diffrn_reflns_theta_min     2.39
_diffrn_reflns_theta_max     27.94
_diffrn_reflns_theta_full     27.94
_diffrn_measured_fraction_theta_max     0.999
_diffrn_measured_fraction_theta_full     0.999
_diffrn_reflns_limit_h_min     -11
_diffrn_reflns_limit_h_max     11
_diffrn_reflns_limit_k_min     -21
_diffrn_reflns_limit_k_max     22
_diffrn_reflns_limit_l_min     -40
_diffrn_reflns_limit_l_max     39
_diffrn_standards_number     ?
_diffrn_standards_interval_count     ?
_diffrn_standards_interval_time     ?
_diffrn_standards_decay_%     ?
_refine_special_details
;
Refinement of <i>F</i>^2^ against ALL reflections. The weighted <i>R</i>-factor
<i>wR</i> and goodness of fit <i>S</i> are based on <i>F</i>^2^, conventional
<i>R</i>-factors <i>R</i> are based on <i>F</i>, with <i>F</i> set to zero for
negative <i>F</i>^2^. The threshold expression of <i>F</i>^2^ >
\s(<i>F</i>^2^) is used only for calculating <i>R</i>-factors(gt) <i>etc</i>.
and is not relevant to the choice of reflections for refinement.
<i>R</i>-factors based on <i>F</i>^2^ are statistically about twice as large
as those based on <i>F</i>, and <i>R</i>- factors based on ALL data will be
even larger.
;
_reflns_number_total     5388
_reflns_number_gt     3740
_reflns_threshold_expression     I>2\s(I)
_refine_ls_structure_factor_coef     Fsqd
_refine_ls_matrix_type     full
_refine_ls_R_factor_all     0.0752
_refine_ls_R_factor_gt     0.0444
_refine_ls_wR_factor_ref     0.1187
_refine_ls_wR_factor_obs     0.1025
_refine_ls_goodness_of_fit_ref     0.997
_refine_ls_restrained_S_all     0.997
_refine_ls_number_reflns     5388
_refine_ls_number_parameters     301
_refine_ls_number_restraints     0
_refine_ls_hydrogen_treatment     mixed
_refine_ls_weighting_scheme     calc
_refine_ls_weighting_details
         'calc w=1/[\s^2^(Fo^2^)+(0.0522P)^2^+1.6792P] where P=(Fo^2^+2Fc^2^)/3'
_atom_sites_solution_hydrogens     geom
_atom_sites_solution_primary     direct
_atom_sites_solution_secondary     difmap
_refine_ls_shift/su_max     0.002
_refine_ls_shift/su_mean     0.000
_refine_diff_density_max     0.238
_refine_diff_density_min     -0.190
_refine_ls_extinction_method     none
_refine_ls_extinction_coef     ?
loop_
    _atom_type_symbol
    _atom_type_description
    _atom_type_scat_dispersion_real
    _atom_type_scat_dispersion_imag
    _atom_type_scat_source
    'C' 'C' 0.0033 0.0016
                         'International Tables Vol C Tables 4.2.6.8 and 6.1.1.4'
    'H' 'H' 0.0000 0.0000
                         'International Tables Vol C Tables 4.2.6.8 and 6.1.1.4'
    'N' 'N' 0.0061 0.0033
                         'International Tables Vol C Tables 4.2.6.8 and 6.1.1.4'
    'O' 'O' 0.0106 0.0060
                         'International Tables Vol C Tables 4.2.6.8 and 6.1.1.4'
_computing_data_collection     'APEX2 (Bruker, 2006)'
_computing_cell_refinement     'SAINT (Bruker, 2006)'
_computing_data_reduction     'SAINT (Bruker, 2006)'
_computing_structure_solution     'SIR97 (Altomare <i>et al.</i>,  1999)'
_computing_structure_refinement     'SHELXL97 (Sheldrick, 2008)'
_computing_molecular_graphics     'PLATON (Spek, 2009)'
_computing_publication_material     'PLATON (Spek, 2009)'
loop_
    _atom_site_type_symbol
    _atom_site_label
    _atom_site_fract_x
    _atom_site_fract_y
    _atom_site_fract_z
    _atom_site_U_iso_or_equiv
    _atom_site_adp_type
    _atom_site_calc_flag
    _atom_site_refinement_flags
    _atom_site_occupancy
    _atom_site_disorder_assembly
    _atom_site_disorder_group
    C C1 0.56067(17) 0.43978(9) 0.43200(5) 0.0264(3) Uani d . 1 . .
    C C2 0.42391(17) 0.45759(10) 0.40902(5) 0.0303(4) Uani d . 1 . .
    H H2 0.4294 0.4810 0.3810 0.036 Uiso calc R 1 . .
    C C3 0.28200(17) 0.44081(10) 0.42747(5) 0.0294(3) Uani d . 1 . .
    H H3 0.1905 0.4539 0.4117 0.035 Uiso calc R 1 . .
    C C4 0.26547(17) 0.40522(9) 0.46867(5) 0.0266(3) Uani d . 1 . .
    C C5 0.10305(18) 0.39527(9) 0.48427(5) 0.0291(3) Uani d . 1 . .
    C C6 0.05457(17) 0.35895(9) 0.52689(5) 0.0278(3) Uani d . 1 . .
    C C7 -0.08844(18) 0.38403(10) 0.54369(5) 0.0327(4) Uani d . 1 . .
    H H7 -0.1429 0.4252 0.5294 0.039 Uiso calc R 1 . .
    C C8 -0.1525(2) 0.35043(11) 0.58062(5) 0.0382(4) Uani d . 1 . .
    H H8 -0.2491 0.3689 0.5917 0.046 Uiso calc R 1 . .
    C C9 -0.0751(2) 0.28965(11) 0.60145(6) 0.0416(4) Uani d . 1 . .
    H H9 -0.1197 0.2652 0.6263 0.050 Uiso calc R 1 . .
    C C10 0.0673(2) 0.26490(10) 0.58569(6) 0.0375(4) Uani d . 1 . .
    H H10 0.1208 0.2239 0.6004 0.045 Uiso calc R 1 . .
    C C11 0.13471(18) 0.29860(9) 0.54876(5) 0.0295(3) Uani d . 1 . .
    C C12 0.29383(19) 0.27248(9) 0.53467(6) 0.0332(4) Uani d . 1 . .
    H H12A 0.2876 0.2489 0.5052 0.040 Uiso calc R 1 . .
    H H12B 0.3329 0.2319 0.5550 0.040 Uiso calc R 1 . .
    C C13 0.40667(18) 0.34182(10) 0.53394(5) 0.0308(4) Uani d . 1 . .
    H H13A 0.3797 0.3783 0.5579 0.037 Uiso calc R 1 . .
    H H13B 0.5136 0.3223 0.5393 0.037 Uiso calc R 1 . .
    C C14 0.40373(17) 0.38601(9) 0.49132(5) 0.0249(3) Uani d . 1 . .
    C C15 0.54564(17) 0.40451(9) 0.47287(5) 0.0260(3) Uani d . 1 . .
    H H15 0.6376 0.3927 0.4888 0.031 Uiso calc R 1 . .
    O O16 -0.00360(13) 0.42043(8) 0.46106(4) 0.0426(3) Uani d . 1 . .
    N N17 0.70774(15) 0.45536(8) 0.41644(4) 0.0314(3) Uani d . 1 . .
    H H17 0.7877(18) 0.45103(13) 0.4342(4) 0.038 Uiso d R 1 . .
    C C18 0.74679(17) 0.47550(9) 0.37302(5) 0.0272(3) Uani d . 1 . .
    C C19 0.68395(17) 0.43432(9) 0.33809(5) 0.0266(3) Uani d . 1 . .
    H H19 0.6149 0.3917 0.3433 0.032 Uiso calc R 1 . .
    C C20 0.72163(16) 0.45516(9) 0.29563(5) 0.0254(3) Uani d . 1 . .
    C C21 0.82292(18) 0.51809(9) 0.28699(5) 0.0297(3) Uani d . 1 . .
    C C22 0.89126(19) 0.55434(10) 0.32282(6) 0.0350(4) Uani d . 1 . .
    H H22 0.9662 0.5944 0.3179 0.042 Uiso calc R 1 . .
    C C23 0.85449(18) 0.53435(10) 0.36533(5) 0.0332(4) Uani d . 1 . .
    H H23 0.9027 0.5608 0.3890 0.040 Uiso calc R 1 . .
    C C24 0.8502(2) 0.54853(11) 0.24131(6) 0.0401(4) Uani d . 1 . .
    H H24A 0.9054 0.5988 0.2427 0.060 Uiso calc R 1 . .
    H H24B 0.7499 0.5559 0.2266 0.060 Uiso calc R 1 . .
    H H24C 0.9130 0.5106 0.2249 0.060 Uiso calc R 1 . .
    N N25 0.66532(14) 0.41082(8) 0.25969(4) 0.0283(3) Uani d . 1 . .
    H H25 0.7321(14) 0.3984(3) 0.2380(5) 0.034 Uiso d R 1 . .
    C C26 0.53364(17) 0.36762(9) 0.25892(5) 0.0277(3) Uani d . 1 . .
    O O27 0.43664(12) 0.36770(7) 0.28857(4) 0.0352(3) Uani d . 1 . .
    C C28 0.51003(18) 0.31897(10) 0.21871(5) 0.0301(4) Uani d . 1 . .
    C C29 0.4196(2) 0.25209(11) 0.22279(6) 0.0466(5) Uani d . 1 . .
    H H29 0.3747 0.2390 0.2501 0.056 Uiso calc R 1 . .
    C C30 0.3948(3) 0.20449(13) 0.18704(7) 0.0627(6) Uani d . 1 . .
    H H30 0.3353 0.1578 0.1901 0.075 Uiso calc R 1 . .
    C C31 0.4558(3) 0.22431(13) 0.14716(7) 0.0577(6) Uani d . 1 . .
    H H31 0.4380 0.1913 0.1227 0.069 Uiso calc R 1 . .
    C C32 0.5426(2) 0.29157(13) 0.14238(6) 0.0496(5) Uani d . 1 . .
    H H32 0.5829 0.3055 0.1146 0.060 Uiso calc R 1 . .
    C C33 0.5709(2) 0.33890(12) 0.17818(6) 0.0385(4) Uani d . 1 . .
    H H33 0.6321 0.3850 0.1751 0.046 Uiso calc R 1 . .
loop_
    _atom_site_aniso_label
    _atom_site_aniso_U_11
    _atom_site_aniso_U_22
    _atom_site_aniso_U_33
    _atom_site_aniso_U_12
    _atom_site_aniso_U_13
    _atom_site_aniso_U_23
    C1 0.0229(7) 0.0303(8) 0.0260(8) 0.0015(6) -0.0023(6) -0.0063(6)
    C2 0.0257(8) 0.0420(9) 0.0232(8) 0.0040(7) -0.0026(6) 0.0007(7)
    C3 0.0229(8) 0.0403(9) 0.0248(8) 0.0057(6) -0.0060(6) -0.0025(7)
    C4 0.0232(7) 0.0314(8) 0.0252(8) 0.0016(6) -0.0037(6) -0.0038(6)
    C5 0.0239(8) 0.0335(8) 0.0300(8) 0.0000(6) -0.0058(6) -0.0047(7)
    C6 0.0235(7) 0.0324(8) 0.0274(8) -0.0059(6) -0.0030(6) -0.0078(6)
    C7 0.0257(8) 0.0392(9) 0.0330(9) -0.0041(7) -0.0041(7) -0.0088(7)
    C8 0.0281(8) 0.0500(11) 0.0364(10) -0.0085(8) 0.0030(7) -0.0108(8)
    C9 0.0409(10) 0.0458(11) 0.0380(10) -0.0154(8) 0.0058(8) -0.0030(8)
    C10 0.0412(10) 0.0314(9) 0.0397(10) -0.0072(7) 0.0003(8) -0.0008(7)
    C11 0.0302(8) 0.0267(8) 0.0315(8) -0.0049(6) -0.0016(7) -0.0057(6)
    C12 0.0348(9) 0.0298(8) 0.0350(9) 0.0036(7) -0.0006(7) 0.0012(7)
    C13 0.0258(8) 0.0375(9) 0.0292(8) 0.0037(7) -0.0034(7) 0.0034(7)
    C14 0.0249(7) 0.0251(7) 0.0248(8) 0.0020(6) -0.0034(6) -0.0048(6)
    C15 0.0224(7) 0.0307(8) 0.0249(8) 0.0038(6) -0.0073(6) -0.0044(6)
    O16 0.0218(6) 0.0675(9) 0.0384(7) 0.0022(6) -0.0066(5) 0.0083(6)
    N17 0.0207(6) 0.0500(9) 0.0235(7) 0.0001(6) -0.0050(5) -0.0013(6)
    C18 0.0203(7) 0.0350(8) 0.0263(8) 0.0023(6) -0.0020(6) -0.0018(6)
    C19 0.0193(7) 0.0315(8) 0.0292(8) -0.0014(6) -0.0010(6) -0.0007(6)
    C20 0.0183(7) 0.0313(8) 0.0266(8) 0.0007(6) -0.0017(6) -0.0035(6)
    C21 0.0250(8) 0.0324(8) 0.0317(8) -0.0010(6) 0.0027(7) 0.0006(7)
    C22 0.0298(9) 0.0342(9) 0.0411(10) -0.0095(7) 0.0014(7) -0.0031(7)
    C23 0.0272(8) 0.0388(9) 0.0336(9) -0.0039(7) -0.0041(7) -0.0094(7)
    C24 0.0409(10) 0.0405(10) 0.0390(10) -0.0062(8) 0.0048(8) 0.0061(8)
    N25 0.0202(6) 0.0398(8) 0.0248(7) -0.0032(5) 0.0022(5) -0.0048(6)
    C26 0.0211(7) 0.0364(9) 0.0255(8) -0.0003(6) -0.0022(6) 0.0008(6)
    O27 0.0225(5) 0.0576(8) 0.0253(6) -0.0072(5) 0.0001(5) -0.0021(5)
    C28 0.0229(7) 0.0383(9) 0.0291(8) 0.0008(7) -0.0061(6) -0.0029(7)
    C29 0.0565(12) 0.0457(11) 0.0377(10) -0.0158(9) -0.0097(9) 0.0012(8)
    C30 0.0861(17) 0.0457(12) 0.0562(14) -0.0244(12) -0.0216(12) -0.0030(10)
    C31 0.0736(15) 0.0564(13) 0.0431(12) 0.0011(11) -0.0194(11) -0.0191(10)
    C32 0.0470(11) 0.0682(14) 0.0337(10) 0.0006(10) -0.0015(9) -0.0120(9)
    C33 0.0311(9) 0.0524(11) 0.0320(9) -0.0058(8) -0.0004(7) -0.0061(8)
_geom_special_details
;
 All esds (except the esd in the dihedral angle between two l.s. planes)
 are estimated using the full covariance matrix.  The cell esds are taken
 into account individually in the estimation of esds in distances, angles
 and torsion angles; correlations between esds in cell parameters are only
 used when they are defined by crystal symmetry.  An approximate (isotropic)
 treatment of cell esds is used for estimating esds involving l.s. planes.
;
loop_
    _geom_bond_atom_site_label_1
    _geom_bond_atom_site_label_2
    _geom_bond_site_symmetry_2
    _geom_bond_distance
    _geom_bond_publ_flag
    C1 N17 . 1.3760(19) ?
    C1 C15 . 1.396(2) ?
    C1 C2 . 1.403(2) ?
    C2 C3 . 1.374(2) ?
    C2 H2 . 0.9500 ?
    C3 C4 . 1.409(2) ?
    C3 H3 . 0.9500 ?
    C4 C14 . 1.414(2) ?
    C4 C5 . 1.484(2) ?
    C5 O16 . 1.2366(19) ?
    C5 C6 . 1.505(2) ?
    C6 C7 . 1.399(2) ?
    C6 C11 . 1.407(2) ?
    C7 C8 . 1.383(2) ?
    C7 H7 . 0.9500 ?
    C8 C9 . 1.386(3) ?
    C8 H8 . 0.9500 ?
    C9 C10 . 1.381(3) ?
    C9 H9 . 0.9500 ?
    C10 C11 . 1.395(2) ?
    C10 H10 . 0.9500 ?
    C11 C12 . 1.501(2) ?
    C12 C13 . 1.528(2) ?
    C12 H12A . 0.9900 ?
    C12 H12B . 0.9900 ?
    C13 C14 . 1.509(2) ?
    C13 H13A . 0.9900 ?
    C13 H13B . 0.9900 ?
    C14 C15 . 1.380(2) ?
    C15 H15 . 0.9500 ?
    N17 C18 . 1.415(2) ?
    N17 H17 . 0.880(19) ?
    C18 C23 . 1.384(2) ?
    C18 C19 . 1.390(2) ?
    C19 C20 . 1.388(2) ?
    C19 H19 . 0.9500 ?
    C20 C21 . 1.406(2) ?
    C20 N25 . 1.4210(19) ?
    C21 C22 . 1.390(2) ?
    C21 C24 . 1.512(2) ?
    C22 C23 . 1.384(2) ?
    C22 H22 . 0.9500 ?
    C23 H23 . 0.9500 ?
    C24 H24A . 0.9800 ?
    C24 H24B . 0.9800 ?
    C24 H24C . 0.9800 ?
    N25 C26 . 1.3494(19) ?
    N25 H25 . 0.905(18) ?
    C26 O27 . 1.2334(18) ?
    C26 C28 . 1.499(2) ?
    C28 C29 . 1.384(2) ?
    C28 C33 . 1.391(2) ?
    C29 C30 . 1.380(3) ?
    C29 H29 . 0.9500 ?
    C30 C31 . 1.373(3) ?
    C30 H30 . 0.9500 ?
    C31 C32 . 1.374(3) ?
    C31 H31 . 0.9500 ?
    C32 C33 . 1.384(2) ?
    C32 H32 . 0.9500 ?
    C33 H33 . 0.9500 ?
loop_
    _geom_angle_atom_site_label_1
    _geom_angle_atom_site_label_2
    _geom_angle_atom_site_label_3
    _geom_angle_site_symmetry_1
    _geom_angle_site_symmetry_3
    _geom_angle
    _geom_angle_publ_flag
    N17 C1 C15 . . 118.63(13) ?
    N17 C1 C2 . . 123.55(14) ?
    C15 C1 C2 . . 117.82(14) ?
    C3 C2 C1 . . 119.41(15) ?
    C3 C2 H2 . . 120.3 ?
    C1 C2 H2 . . 120.3 ?
    C2 C3 C4 . . 123.25(14) ?
    C2 C3 H3 . . 118.4 ?
    C4 C3 H3 . . 118.4 ?
    C3 C4 C14 . . 117.11(14) ?
    C3 C4 C5 . . 115.65(13) ?
    C14 C4 C5 . . 127.18(14) ?
    O16 C5 C4 . . 118.09(14) ?
    O16 C5 C6 . . 115.95(14) ?
    C4 C5 C6 . . 125.93(13) ?
    C7 C6 C11 . . 118.48(15) ?
    C7 C6 C5 . . 115.94(14) ?
    C11 C6 C5 . . 125.38(14) ?
    C8 C7 C6 . . 121.63(16) ?
    C8 C7 H7 . . 119.2 ?
    C6 C7 H7 . . 119.2 ?
    C7 C8 C9 . . 119.75(16) ?
    C7 C8 H8 . . 120.1 ?
    C9 C8 H8 . . 120.1 ?
    C10 C9 C8 . . 119.40(17) ?
    C10 C9 H9 . . 120.3 ?
    C8 C9 H9 . . 120.3 ?
    C9 C10 C11 . . 121.72(17) ?
    C9 C10 H10 . . 119.1 ?
    C11 C10 H10 . . 119.1 ?
    C10 C11 C6 . . 118.99(15) ?
    C10 C11 C12 . . 119.30(15) ?
    C6 C11 C12 . . 121.65(14) ?
    C11 C12 C13 . . 110.64(13) ?
    C11 C12 H12A . . 109.5 ?
    C13 C12 H12A . . 109.5 ?
    C11 C12 H12B . . 109.5 ?
    C13 C12 H12B . . 109.5 ?
    H12A C12 H12B . . 108.1 ?
    C14 C13 C12 . . 112.82(13) ?
    C14 C13 H13A . . 109.0 ?
    C12 C13 H13A . . 109.0 ?
    C14 C13 H13B . . 109.0 ?
    C12 C13 H13B . . 109.0 ?
    H13A C13 H13B . . 107.8 ?
    C15 C14 C4 . . 119.15(14) ?
    C15 C14 C13 . . 117.03(13) ?
    C4 C14 C13 . . 123.73(14) ?
    C14 C15 C1 . . 123.23(14) ?
    C14 C15 H15 . . 118.4 ?
    C1 C15 H15 . . 118.4 ?
    C1 N17 C18 . . 126.19(13) ?
    C1 N17 H17 . . 118.98(8) ?
    C18 N17 H17 . . 114.78(8) ?
    C23 C18 C19 . . 119.58(14) ?
    C23 C18 N17 . . 119.62(14) ?
    C19 C18 N17 . . 120.73(14) ?
    C20 C19 C18 . . 120.25(14) ?
    C20 C19 H19 . . 119.9 ?
    C18 C19 H19 . . 119.9 ?
    C19 C20 C21 . . 121.08(14) ?
    C19 C20 N25 . . 120.82(14) ?
    C21 C20 N25 . . 118.02(13) ?
    C22 C21 C20 . . 116.81(14) ?
    C22 C21 C24 . . 120.97(15) ?
    C20 C21 C24 . . 122.13(14) ?
    C23 C22 C21 . . 122.61(15) ?
    C23 C22 H22 . . 118.7 ?
    C21 C22 H22 . . 118.7 ?
    C22 C23 C18 . . 119.42(15) ?
    C22 C23 H23 . . 120.3 ?
    C18 C23 H23 . . 120.3 ?
    C21 C24 H24A . . 109.5 ?
    C21 C24 H24B . . 109.5 ?
    H24A C24 H24B . . 109.5 ?
    C21 C24 H24C . . 109.5 ?
    H24A C24 H24C . . 109.5 ?
    H24B C24 H24C . . 109.5 ?
    C26 N25 C20 . . 126.07(13) ?
    C26 N25 H25 . . 113.04(9) ?
    C20 N25 H25 . . 118.67(8) ?
    O27 C26 N25 . . 123.53(14) ?
    O27 C26 C28 . . 121.05(14) ?
    N25 C26 C28 . . 115.42(13) ?
    C29 C28 C33 . . 119.51(16) ?
    C29 C28 C26 . . 117.15(15) ?
    C33 C28 C26 . . 123.32(15) ?
    C30 C29 C28 . . 119.88(19) ?
    C30 C29 H29 . . 120.1 ?
    C28 C29 H29 . . 120.1 ?
    C31 C30 C29 . . 120.3(2) ?
    C31 C30 H30 . . 119.9 ?
    C29 C30 H30 . . 119.9 ?
    C30 C31 C32 . . 120.45(18) ?
    C30 C31 H31 . . 119.8 ?
    C32 C31 H31 . . 119.8 ?
    C31 C32 C33 . . 119.76(19) ?
    C31 C32 H32 . . 120.1 ?
    C33 C32 H32 . . 120.1 ?
    C32 C33 C28 . . 120.05(17) ?
    C32 C33 H33 . . 120.0 ?
    C28 C33 H33 . . 120.0 ?
loop_
    _geom_torsion_atom_site_label_1
    _geom_torsion_atom_site_label_2
    _geom_torsion_atom_site_label_3
    _geom_torsion_atom_site_label_4
    _geom_torsion_site_symmetry_1
    _geom_torsion_site_symmetry_2
    _geom_torsion_site_symmetry_3
    _geom_torsion_site_symmetry_4
    _geom_torsion
    _geom_torsion_publ_flag
    N17 C1 C2 C3 . . . . -179.11(15) ?
    C15 C1 C2 C3 . . . . 0.7(2) ?
    C1 C2 C3 C4 . . . . -0.8(3) ?
    C2 C3 C4 C14 . . . . -0.4(2) ?
    C2 C3 C4 C5 . . . . 177.03(15) ?
    C3 C4 C5 O16 . . . . -2.0(2) ?
    C14 C4 C5 O16 . . . . 175.13(15) ?
    C3 C4 C5 C6 . . . . 179.85(14) ?
    C14 C4 C5 C6 . . . . -3.0(3) ?
    O16 C5 C6 C7 . . . . -24.6(2) ?
    C4 C5 C6 C7 . . . . 153.62(15) ?
    O16 C5 C6 C11 . . . . 150.24(16) ?
    C4 C5 C6 C11 . . . . -31.6(2) ?
    C11 C6 C7 C8 . . . . -0.7(2) ?
    C5 C6 C7 C8 . . . . 174.43(14) ?
    C6 C7 C8 C9 . . . . -0.9(2) ?
    C7 C8 C9 C10 . . . . 1.8(3) ?
    C8 C9 C10 C11 . . . . -1.1(3) ?
    C9 C10 C11 C6 . . . . -0.5(2) ?
    C9 C10 C11 C12 . . . . 176.51(15) ?
    C7 C6 C11 C10 . . . . 1.4(2) ?
    C5 C6 C11 C10 . . . . -173.26(14) ?
    C7 C6 C11 C12 . . . . -175.52(14) ?
    C5 C6 C11 C12 . . . . 9.8(2) ?
    C10 C11 C12 C13 . . . . -121.01(16) ?
    C6 C11 C12 C13 . . . . 55.9(2) ?
    C11 C12 C13 C14 . . . . -86.65(17) ?
    C3 C4 C14 C15 . . . . 1.6(2) ?
    C5 C4 C14 C15 . . . . -175.47(15) ?
    C3 C4 C14 C13 . . . . -174.79(14) ?
    C5 C4 C14 C13 . . . . 8.1(2) ?
    C12 C13 C14 C15 . . . . -133.61(14) ?
    C12 C13 C14 C4 . . . . 42.9(2) ?
    C4 C14 C15 C1 . . . . -1.8(2) ?
    C13 C14 C15 C1 . . . . 174.91(14) ?
    N17 C1 C15 C14 . . . . -179.60(14) ?
    C2 C1 C15 C14 . . . . 0.5(2) ?
    C15 C1 N17 C18 . . . . 166.23(15) ?
    C2 C1 N17 C18 . . . . -13.9(3) ?
    C1 N17 C18 C23 . . . . 137.86(17) ?
    C1 N17 C18 C19 . . . . -45.3(2) ?
    C23 C18 C19 C20 . . . . -3.9(2) ?
    N17 C18 C19 C20 . . . . 179.24(14) ?
    C18 C19 C20 C21 . . . . -0.3(2) ?
    C18 C19 C20 N25 . . . . 176.39(14) ?
    C19 C20 C21 C22 . . . . 4.4(2) ?
    N25 C20 C21 C22 . . . . -172.33(14) ?
    C19 C20 C21 C24 . . . . -172.18(15) ?
    N25 C20 C21 C24 . . . . 11.1(2) ?
    C20 C21 C22 C23 . . . . -4.7(2) ?
    C24 C21 C22 C23 . . . . 171.97(16) ?
    C21 C22 C23 C18 . . . . 0.7(3) ?
    C19 C18 C23 C22 . . . . 3.7(2) ?
    N17 C18 C23 C22 . . . . -179.41(15) ?
    C19 C20 N25 C26 . . . . 26.7(2) ?
    C21 C20 N25 C26 . . . . -156.54(15) ?
    C20 N25 C26 O27 . . . . 7.6(3) ?
    C20 N25 C26 C28 . . . . -173.21(14) ?
    O27 C26 C28 C29 . . . . -26.9(2) ?
    N25 C26 C28 C29 . . . . 153.85(16) ?
    O27 C26 C28 C33 . . . . 151.57(17) ?
    N25 C26 C28 C33 . . . . -27.7(2) ?
    C33 C28 C29 C30 . . . . 2.1(3) ?
    C26 C28 C29 C30 . . . . -179.38(18) ?
    C28 C29 C30 C31 . . . . -1.8(3) ?
    C29 C30 C31 C32 . . . . 0.2(4) ?
    C30 C31 C32 C33 . . . . 1.2(3) ?
    C31 C32 C33 C28 . . . . -0.9(3) ?
    C29 C28 C33 C32 . . . . -0.7(3) ?
    C26 C28 C33 C32 . . . . -179.17(16) ?
loop_
    _geom_hbond_atom_site_label_D
    _geom_hbond_atom_site_label_H
    _geom_hbond_atom_site_label_A
    _geom_hbond_site_symmetry_A
    _geom_hbond_distance_DH
    _geom_hbond_distance_HA
    _geom_hbond_distance_DA
    _geom_hbond_angle_DHA
    N17 H17 O16 1_655 0.880(19) 2.040(19) 2.8934(18) 163.08(17)
    N25 H25 O27 6_656 0.905(18) 2.005(17) 2.8566(17) 156.3(2)
data_global
_journal_date_recd_electronic     2010-06-10
_journal_date_accepted     2010-06-22
_journal_name_full     'Acta Crystallographica, Section E'
_journal_year     2010
_journal_volume     66
_journal_issue      7
_journal_page_first     o1867
_journal_page_last     o1867
_journal_paper_category     QO
_journal_coeditor_code     ZL2285
_publ_contact_author_name     'Stefan A. Laufer'
_publ_contact_author_address
;
Institute of Pharmacy
Department of Pharmaceutical and Medicinal Chemistry
Eberhard Karls University T\"ubingen
Auf der Morgenstelle 8
72076 T\"ubingen
Germany
;
_publ_contact_author_email     'stefan.laufer@uni-tuebingen.de'
_publ_contact_author_fax     '(+49)7071-295037'
_publ_contact_author_phone     '(+49)7071-2972459'
_publ_section_title
;\
<i>N</i>-{2-Methyl-5-[(5-oxo-10,11-dihydro-5<i>H</i>-dibenzo[<i>a</i>,<i>d</i>]\
cyclohepten-2-yl)amino]phenyl}benzamide
;
loop_
    _publ_author_name
    _publ_author_address
    'Dorn, Angelika'
;
Institute of Pharmacy
Department of Pharmaceutical and Medicinal Chemistry
Eberhard Karls University T\"ubingen
Auf der Morgenstelle 8
72076 T\"ubingen
Germany
;
    'Schollmeyer, Dieter'
;
Department of Organic Chemistry
Johannes Gutenberg-University Mainz
Duesbergweg 10-14
55099 Mainz
Germany
;
    'Laufer, Stefan A.'
;
Institute of Pharmacy
Department of Pharmaceutical and Medicinal Chemistry
Eberhard Karls University T\"ubingen
Auf der Morgenstelle 8
72076 T\"ubingen
Germany
;
