# Supplementary material for: N-{2-Methyl-5-[(5-oxo-10,11-dihydro-5H-dibenzo[a,d]cyclo­hepten-2-yl)amino]­phen­yl}benzamide
Source: Acta Crystallogr Sect E Struct Rep Online. 2010 Jun 30;66(Pt 7):o1867. doi: 10.1107/S1600536810024256 (PMC3006722; doi:10.1107/S1600536810024256)
Supplement: Supplementary file 2 [file e-66-o1867-Isup2.hkl]

# 
# h,k,l, Fc-squared, Fo-squared, sigma(Fo-squared) and status flag 
# 
data_I
_shelx_title ' ad749 in Pbca' 
_shelx_refln_list_code          4 
_shelx_F_calc_maximum      361.24 
_exptl_crystal_F_000      1824.00 
_reflns_d_resolution_high  0.7584 
 
loop_ 
 _symmetry_equiv_pos_as_xyz 
 'x, y, z' 
 '-x+1/2, -y, z+1/2' 
 'x+1/2, -y+1/2, -z' 
 '-x, y+1/2, -z+1/2' 
 '-x, -y, -z' 
 'x-1/2, y, -z-1/2' 
 '-x-1/2, y-1/2, z' 
 'x, -y-1/2, z-1/2' 
 
_cell_length_a     8.5878 
_cell_length_b    17.0342 
_cell_length_c    30.6688 
_cell_angle_alpha  90.000 
_cell_angle_beta   90.000 
_cell_angle_gamma  90.000 
 
_shelx_F_squared_multiplier     1.000 
 
loop_ 
 _refln_index_h 
 _refln_index_k 
 _refln_index_l 
 _refln_F_squared_calc 
 _refln_F_squared_meas 
 _refln_F_squared_sigma 
 _refln_observed_status 
   2   0   0    25846.88    26050.82    407.36 o 
   4   0   0     1608.44     1494.27     44.08 o 
   6   0   0     5802.60     5626.13     97.41 o 
   8   0   0     1648.82     1633.96     40.34 o 
  10   0   0       21.70       38.52     35.72 o 
   2   1   0      593.06      595.86     13.68 o 
   4   1   0       39.59       49.77     11.38 o 
   6   1   0      312.05      370.31     14.87 o 
   8   1   0     2905.15     2901.07     40.63 o 
  10   1   0      175.04      172.43     40.76 o 
   0   2   0    10088.45     9965.32    127.60 o 
   2   2   0    60331.09    60997.05    472.51 o 
   4   2   0     1452.27     1565.06     24.48 o 
   6   2   0      611.94      663.47     19.41 o 
   8   2   0      106.56      134.68     13.41 o 
  10   2   0        1.26       21.57     21.40 o 
   2   3   0    38544.07    37791.95    340.91 o 
   4   3   0     3131.16     3477.52     37.84 o 
   6   3   0      787.83      889.37     19.51 o 
   8   3   0      541.36      621.52     23.86 o 
  10   3   0        6.60       14.94     21.71 o 
   0   4   0     3303.20     3224.72     49.32 o 
   2   4   0    20160.59    20445.91    189.82 o 
   4   4   0      186.91      163.17      9.46 o 
   6   4   0      218.17      220.51     12.79 o 
   8   4   0        0.54        1.29     15.78 o 
  10   4   0        0.47      -21.94     21.94 o 
   2   5   0    19385.90    19494.89    167.03 o 
   4   5   0     4350.06     4340.73     48.48 o 
   6   5   0      864.33      804.37     28.89 o 
   8   5   0        0.68      -17.24     17.24 o 
  10   5   0      180.13      225.45     27.89 o 
   0   6   0    31971.84    31323.29    344.91 o 
   2   6   0      307.61      350.69     10.50 o 
   4   6   0      274.48      338.57     14.14 o 
   6   6   0       15.05       12.69     13.45 o 
   8   6   0       56.79       61.74     19.57 o 
  10   6   0      164.46      206.61     28.04 o 
   2   7   0     7295.00     7827.03     69.99 o 
   4   7   0     1467.37     1497.90     26.95 o 
   6   7   0      268.68      294.32     29.73 o 
   8   7   0      406.45      407.26     31.95 o 
  10   7   0      106.02      141.66     27.90 o 
   0   8   0     1725.89     1731.07     33.60 o 
   2   8   0     1977.22     1853.11     24.95 o 
   4   8   0      478.09      521.81     14.94 o 
   6   8   0     1941.01     1869.44     42.86 o 
   8   8   0      459.21      501.58     40.49 o 
  10   8   0      237.49      203.91     34.57 o 
   2   9   0     1611.69     1521.43     23.33 o 
   4   9   0      703.88      778.23     19.82 o 
   6   9   0      241.78      235.79     20.75 o 
   8   9   0      122.71      141.81     27.13 o 
  10   9   0      355.53      424.21     34.60 o 
   0  10   0     3752.69     3719.34     58.07 o 
   2  10   0      679.79      559.03     20.97 o 
   4  10   0        8.41        3.25      9.77 o 
   6  10   0      270.63      285.50     19.38 o 
   8  10   0     1129.07     1108.03     46.41 o 
  10  10   0       14.84       69.74     27.74 o 
   2  11   0       26.46        4.49      8.65 o 
   4  11   0     2211.14     2279.25     40.01 o 
   6  11   0      105.78      161.11     26.76 o 
   8  11   0      405.41      393.27     47.75 o 
   0  12   0     5533.55     5611.37     82.23 o 
   2  12   0       43.19       19.12      9.81 o 
   4  12   0      597.95      641.40     23.45 o 
   6  12   0      796.49      773.45     30.36 o 
   8  12   0       41.88       44.26     25.33 o 
   2  13   0       78.47       82.23     11.85 o 
   4  13   0        0.14       10.52     13.81 o 
   6  13   0        1.14      -16.14     16.14 o 
   8  13   0        0.03       -9.69     19.15 o 
   0  14   0      107.35       99.06     18.07 o 
   2  14   0      356.91      352.21     19.89 o 
   4  14   0       74.99       97.53     17.05 o 
   6  14   0      568.85      577.69     40.45 o 
   8  14   0      427.88      403.83     29.04 o 
   2  15   0       11.97       -6.69     18.04 o 
   4  15   0      263.78      269.11     26.74 o 
   6  15   0        2.20       43.47     19.98 o 
   8  15   0        5.19       36.53     25.68 o 
   0  16   0      369.49      413.34     26.00 o 
   2  16   0      384.17      335.64     21.35 o 
   4  16   0        1.71        3.67     16.25 o 
   6  16   0        2.03        0.19     19.87 o 
   2  17   0        0.31       -9.73     17.21 o 
   4  17   0        6.10       17.10     19.34 o 
   6  17   0       18.73       40.60     21.98 o 
   0  18   0      126.51       78.87     57.09 o 
   2  18   0       12.83       38.95     19.63 o 
   4  18   0      175.96      153.60     27.26 o 
   6  18   0      295.64      346.95     30.37 o 
   2  19   0      190.33      149.17     23.22 o 
   4  19   0        4.90       -0.62     23.60 o 
   6  19   0        2.07       31.44     39.26 o 
   0  20   0      537.09      510.99     50.38 o 
   2  20   0        2.03       -0.51     21.17 o 
   4  20   0      437.87      484.51     37.12 o 
   2  21   0        4.03       10.25     23.99 o 
   0  22   0        3.46      -36.10     44.64 o 
   2  22   0        0.34      -21.90     38.68 o 
   1   1   1      157.33      205.75      4.06 o 
   2   1   1      195.17      284.87      8.43 o 
   3   1   1      990.24     1080.09     15.60 o 
   4   1   1      728.46      654.76     13.63 o 
   5   1   1      530.66      644.26     13.36 o 
   6   1   1     1825.16     1789.41     22.51 o 
   7   1   1     5730.24     5529.09     42.24 o 
   8   1   1        0.45        7.03      8.61 o 
   9   1   1        0.10       -2.69     10.00 o 
  10   1   1       39.57       65.74     18.22 o 
  11   1   1      213.03      263.89     24.30 o 
   0   2   1    35487.90    34560.11    284.61 o 
   1   2   1     7014.40     7095.03     52.59 o 
   2   2   1     2190.06     2345.26     18.68 o 
   3   2   1     5907.50     6006.05     39.80 o 
   4   2   1     8550.64     8803.55     59.17 o 
   5   2   1      622.87      616.84     14.18 o 
   6   2   1        0.45       -6.29      6.29 o 
   7   2   1     1882.93     1792.03     24.45 o 
   8   2   1      750.37      803.44     15.09 o 
   9   2   1       73.99       87.30     13.43 o 
  10   2   1       17.99       16.48     14.78 o 
  11   2   1       20.26       16.18     29.20 o 
   1   3   1     7206.63     7229.50     53.30 o 
   2   3   1    25979.99    25694.82    159.71 o 
   3   3   1       17.78       23.94      5.87 o 
   4   3   1      932.49      988.78     13.70 o 
   5   3   1        9.08        2.39      5.57 o 
   6   3   1      190.22      200.80      8.57 o 
   7   3   1      511.66      553.16     12.65 o 
   8   3   1      566.71      553.74     16.38 o 
   9   3   1      152.82      138.32     14.34 o 
  10   3   1       10.78       20.79     16.25 o 
  11   3   1      120.55      109.98     34.44 o 
   0   4   1    10952.15    10671.81    107.88 o 
   1   4   1     2909.14     2740.80     20.84 o 
   2   4   1    10665.32    10670.90     73.57 o 
   3   4   1     1418.36     1547.97     16.05 o 
   4   4   1      629.44      610.85     10.96 o 
   5   4   1     1535.95     1583.05     17.93 o 
   6   4   1      364.29      452.50     11.08 o 
   7   4   1     1186.02     1123.98     17.68 o 
   8   4   1      388.18      392.13     17.58 o 
   9   4   1        1.13       -6.77     12.39 o 
  10   4   1        2.45      -15.79     15.79 o 
  11   4   1       10.60       24.42     20.98 o 
   1   5   1      666.13      665.91      9.72 o 
   2   5   1      111.29      106.23      4.97 o 
   3   5   1      772.32      773.85     12.07 o 
   4   5   1     5842.17     5785.67     42.81 o 
   5   5   1      106.96      109.42      7.71 o 
   6   5   1      315.31      347.08     12.88 o 
   7   5   1       98.65      129.18     11.41 o 
   8   5   1      517.79      535.82     22.79 o 
   9   5   1      458.06      432.75     19.92 o 
  10   5   1      158.09      185.30     18.89 o 
  11   5   1      449.64      518.56     29.00 o 
   0   6   1     7967.14     7591.01     65.60 o 
   1   6   1       49.26       47.33      5.11 o 
   2   6   1     5492.75     5617.97     38.04 o 
   3   6   1      777.42      743.11     13.61 o 
   4   6   1     6153.61     5990.43     48.31 o 
   5   6   1     1225.95     1214.14     17.18 o 
   6   6   1       48.44       59.13      8.80 o 
   7   6   1      226.84      242.05     13.95 o 
   8   6   1       25.70       16.81     13.65 o 
   9   6   1      176.78      206.87     19.15 o 
  10   6   1      242.19      246.70     20.44 o 
   1   7   1      159.02      168.17      6.57 o 
   2   7   1     2314.95     2373.83     19.92 o 
   3   7   1     1927.27     1804.39     17.77 o 
   4   7   1        3.73       -6.25      6.93 o 
   5   7   1     1262.17     1287.01     27.04 o 
   6   7   1     1159.80     1085.92     28.14 o 
   7   7   1     1474.32     1419.51     29.80 o 
   8   7   1       18.04       48.91     16.21 o 
   9   7   1      340.11      352.72     22.01 o 
  10   7   1      372.76      403.75     23.35 o 
   0   8   1      498.97      537.85     14.96 o 
   1   8   1     2887.19     3016.11     24.30 o 
   2   8   1     1441.00     1423.94     15.21 o 
   3   8   1     6250.18     6276.26     44.06 o 
   4   8   1     2419.80     2506.68     23.90 o 
   5   8   1       23.66       50.12     10.12 o 
   6   8   1     3193.70     2937.09     38.34 o 
   7   8   1      380.91      360.95     21.98 o 
   8   8   1       44.07       26.11     16.27 o 
   9   8   1      186.96      175.59     19.65 o 
  10   8   1       17.97        7.49     16.80 o 
   1   9   1      825.47      845.84     12.88 o 
   2   9   1      360.93      347.66     10.74 o 
   3   9   1       74.95       78.09      5.94 o 
   4   9   1      217.27      254.34      8.81 o 
   5   9   1      228.11      217.97     10.66 o 
   6   9   1      576.53      622.64     21.25 o 
   7   9   1      987.36     1029.12     32.55 o 
   8   9   1       84.01       57.03     17.37 o 
   9   9   1        0.46       37.38     17.82 o 
  10   9   1       60.35       73.74     19.04 o 
   0  10   1     2215.50     2412.16     30.90 o 
   1  10   1      185.39      195.91      8.27 o 
   2  10   1        4.42       10.30      5.87 o 
   3  10   1     1908.81     1947.07     19.49 o 
   4  10   1      201.98      197.82      9.33 o 
   5  10   1        0.13       -3.85      8.47 o 
   6  10   1     1346.10     1250.18     32.92 o 
   7  10   1      802.41      747.08     27.06 o 
   8  10   1      104.62      108.30     19.18 o 
   9  10   1       18.18       69.98     19.37 o 
  10  10   1       45.04       31.65     17.95 o 
   1  11   1       16.50       -0.91      6.72 o 
   2  11   1     1126.33     1087.62     15.35 o 
   3  11   1       99.88      109.27      7.92 o 
   4  11   1      231.35      256.37     11.36 o 
   5  11   1      408.53      409.29     14.18 o 
   6  11   1      629.71      582.04     24.51 o 
   7  11   1       64.47       73.27     12.15 o 
   8  11   1       57.02       16.56     17.42 o 
   9  11   1      584.58      657.09     30.06 o 
   0  12   1       25.48       15.12      9.69 o 
   1  12   1        9.34       13.98      7.20 o 
   2  12   1       32.24       65.16      7.50 o 
   3  12   1        4.56        6.63      7.60 o 
   4  12   1       20.68       37.95      9.67 o 
   5  12   1     1358.61     1345.59     25.76 o 
   6  12   1       10.02       -8.51     12.30 o 
   7  12   1       34.27       32.29     12.67 o 
   8  12   1      481.93      406.41     18.45 o 
   9  12   1       10.40        5.05     18.76 o 
   1  13   1       88.05       88.70      8.92 o 
   2  13   1      616.75      633.78     13.54 o 
   3  13   1      431.14      431.60     13.29 o 
   4  13   1       23.16       11.78      9.91 o 
   5  13   1       64.47       73.29     12.08 o 
   6  13   1      173.07      144.17     14.39 o 
   7  13   1       13.18       21.01     12.78 o 
   8  13   1      232.23      219.01     17.69 o 
   9  13   1       32.60       44.78     15.63 o 
   0  14   1      153.67      173.93     13.32 o 
   1  14   1      123.36      104.54      9.72 o 
   2  14   1       64.35       58.60     10.21 o 
   3  14   1       42.99       49.65     10.09 o 
   4  14   1      648.56      628.27     21.43 o 
   5  14   1      223.44      181.41     15.36 o 
   6  14   1       19.16       14.78     12.77 o 
   7  14   1        1.90       -3.58     13.08 o 
   8  14   1      383.50      416.56     20.75 o 
   1  15   1      171.80      183.38     11.17 o 
   2  15   1       20.15       24.30     10.40 o 
   3  15   1        5.68        1.96     10.48 o 
   4  15   1       21.76        8.39     11.08 o 
   5  15   1       69.14       72.99     13.86 o 
   6  15   1        2.69       13.43     13.75 o 
   7  15   1       10.15       -7.40     13.48 o 
   8  15   1       67.14       70.26     16.75 o 
   0  16   1        3.20       -2.41     13.11 o 
   1  16   1      119.62      110.52     11.98 o 
   2  16   1      165.94      172.00     18.66 o 
   3  16   1       50.33       32.76     12.50 o 
   4  16   1        0.00       -9.10     11.92 o 
   5  16   1       16.67       28.33     14.12 o 
   6  16   1        8.31        8.55     14.14 o 
   7  16   1      162.17      143.18     17.54 o 
   1  17   1      227.48      253.81     14.59 o 
   2  17   1      143.87      167.76     15.72 o 
   3  17   1      178.14      188.54     18.35 o 
   4  17   1       16.68       28.35     14.26 o 
   5  17   1       69.48       66.63     15.63 o 
   6  17   1       57.60       51.01     18.36 o 
   7  17   1       10.94        0.61     15.68 o 
   0  18   1       70.17      104.21     23.64 o 
   1  18   1       31.26        2.82     13.35 o 
   2  18   1      171.23      183.29     16.21 o 
   3  18   1       69.78       80.74     15.12 o 
   4  18   1       61.33       51.17     16.47 o 
   5  18   1        7.98       -3.06     14.78 o 
   6  18   1       29.44       27.20     16.31 o 
   1  19   1      108.28      101.44     15.33 o 
   2  19   1       72.66       58.03     15.23 o 
   3  19   1       42.01       50.06     16.11 o 
   4  19   1       43.84       30.56     17.67 o 
   5  19   1       35.98       19.18     16.85 o 
   6  19   1       16.59       28.48     38.82 o 
   0  20   1      193.54      217.27     29.52 o 
   1  20   1        0.03       -5.01     19.05 o 
   2  20   1        3.00        2.52     14.67 o 
   3  20   1       17.05       -8.73     17.23 o 
   4  20   1        0.45       -7.14     18.02 o 
   5  20   1      101.91       74.83     20.69 o 
   1  21   1        4.08       -1.68     20.33 o 
   2  21   1       70.90       39.17     18.14 o 
   3  21   1        6.69       11.64     18.53 o 
   0  22   1       61.76       40.10     37.96 o 
   1  22   1       50.76       64.35     24.07 o 
   2  22   1        9.66       -3.89     23.58 o 
   1   0   2    28544.55    27800.77    274.86 o 
   2   0   2      287.85      382.52     12.41 o 
   3   0   2     1264.87     1400.91     23.21 o 
   4   0   2      320.28      265.98     12.87 o 
   5   0   2      596.54      604.10     18.80 o 
   6   0   2     4127.68     4373.51     57.16 o 
   7   0   2       74.83       85.94     13.56 o 
   8   0   2      221.68      218.24     16.15 o 
   9   0   2       91.75      121.15     16.31 o 
  10   0   2      407.45      462.70     41.43 o 
  11   0   2       98.63       63.34     29.27 o 
   1   1   2      219.58      273.24      6.35 o 
   2   1   2      713.86      700.95     13.60 o 
   3   1   2     6528.21     6642.03     50.53 o 
   4   1   2     6002.31     6375.86     49.06 o 
   5   1   2      478.39      491.98     12.74 o 
   6   1   2      124.09      138.82      9.31 o 
   7   1   2      250.53      230.92     10.49 o 
   8   1   2       85.40       70.13      9.39 o 
   9   1   2      155.93      164.82     11.76 o 
  10   1   2       41.50       59.66     18.27 o 
  11   1   2       78.41      123.34     27.69 o 
   0   2   2      518.09      428.96     10.91 o 
   1   2   2     8361.16     8367.94     65.18 o 
   2   2   2    23649.24    24587.34    152.45 o 
   3   2   2     1997.14     2076.52     17.45 o 
   4   2   2     3867.45     4049.30     30.58 o 
   5   2   2        2.93       -0.97      5.93 o 
   6   2   2      946.42     1024.84     15.58 o 
   7   2   2      133.80      129.28      8.58 o 
   8   2   2       43.38       57.46      9.47 o 
   9   2   2      102.84      108.09     13.70 o 
  10   2   2       59.17       42.82     16.78 o 
  11   2   2       13.05       26.89     24.38 o 
   1   3   2    28656.12    27970.04    184.86 o 
   2   3   2    25778.70    26018.60    168.55 o 
   3   3   2     4303.18     4582.65     34.80 o 
   4   3   2     1803.27     2060.57     20.34 o 
   5   3   2      623.65      657.04     11.73 o 
   6   3   2      896.40      900.45     14.29 o 
   7   3   2     2094.77     2035.63     22.11 o 
   8   3   2       38.32       33.94     11.35 o 
   9   3   2        7.45       -4.30     12.12 o 
  10   3   2        3.75       -5.66     14.92 o 
  11   3   2       96.49      121.99     24.82 o 
   0   4   2    19041.18    20873.38    163.29 o 
   1   4   2    23566.22    23292.46    143.61 o 
   2   4   2      848.85      893.56     17.63 o 
   3   4   2        1.04        9.74      5.14 o 
   4   4   2     2269.52     2403.82     21.61 o 
   5   4   2       68.58       60.63      6.77 o 
   6   4   2     1041.83     1101.22     16.09 o 
   7   4   2      172.93      173.56     10.49 o 
   8   4   2      415.68      393.64     16.29 o 
   9   4   2        7.99       11.52     13.29 o 
  10   4   2      187.02      206.99     20.28 o 
  11   4   2      100.85      102.92     22.61 o 
   1   5   2     8372.52     8225.48     51.37 o 
   2   5   2      320.13      412.41      8.29 o 
   3   5   2     4450.22     4390.31     38.25 o 
   4   5   2     6203.57     6340.29     45.92 o 
   5   5   2       18.60       -6.24      6.24 o 
   6   5   2      331.52      340.37     11.30 o 
   7   5   2     1934.14     1850.71     28.80 o 
   8   5   2        0.36       -3.84     12.90 o 
   9   5   2       87.48      126.18     16.09 o 
  10   5   2       15.81       31.39     17.19 o 
  11   5   2        0.57       38.41     20.60 o 
   0   6   2    11678.92    12105.94     99.69 o 
   1   6   2      459.13      465.54      8.84 o 
   2   6   2     2558.31     2419.37     20.10 o 
   3   6   2     4556.28     4361.06     37.35 o 
   4   6   2     6237.55     6487.64     54.78 o 
   5   6   2      102.81      104.92      9.36 o 
   6   6   2       82.85       61.60      9.01 o 
   7   6   2      903.20      883.10     21.11 o 
   8   6   2       48.61       55.86     14.16 o 
   9   6   2       94.81      106.20     17.46 o 
  10   6   2      108.43      109.87     18.49 o 
   1   7   2      200.64      208.41      6.83 o 
   2   7   2     2209.82     2329.70     20.13 o 
   3   7   2     4262.96     4508.07     34.70 o 
   4   7   2     1703.10     1650.57     31.20 o 
   5   7   2      461.67      442.23     17.24 o 
   6   7   2       20.19       23.44      9.97 o 
   7   7   2        4.29       -2.56     12.65 o 
   8   7   2        0.78       10.67     15.49 o 
   9   7   2      115.56      135.80     18.19 o 
  10   7   2        8.61       20.31     17.10 o 
   0   8   2      177.81      228.56     10.19 o 
   1   8   2      904.81      929.19     12.13 o 
   2   8   2      824.40      668.19     10.75 o 
   3   8   2      153.55      120.33      6.72 o 
   4   8   2      899.02      884.30     16.95 o 
   5   8   2      596.82      554.90     16.98 o 
   6   8   2       15.03       24.30     12.19 o 
   7   8   2        2.62       18.37     14.76 o 
   8   8   2      146.55       94.73     18.01 o 
   9   8   2       42.68       41.47     20.89 o 
  10   8   2      163.60      173.23     20.65 o 
   1   9   2     3372.60     3359.12     26.55 o 
   2   9   2      259.35      282.04     10.99 o 
   3   9   2       66.15       59.57      6.39 o 
   4   9   2       61.24       47.08      6.61 o 
   5   9   2       50.99       45.06      8.37 o 
   6   9   2      379.52      365.19     18.26 o 
   7   9   2        1.34       13.65     15.23 o 
   8   9   2        1.12        1.79     15.94 o 
   9   9   2        5.51       -6.96     16.29 o 
  10   9   2       86.14       76.14     20.17 o 
   0  10   2     2189.58     2295.50     34.39 o 
   1  10   2      736.51      751.56     13.06 o 
   2  10   2      242.87      213.74      8.04 o 
   3  10   2       51.25       47.92      6.85 o 
   4  10   2      136.29      139.85      9.28 o 
   5  10   2      503.00      495.64     14.37 o 
   6  10   2      508.75      455.22     15.27 o 
   7  10   2       29.79       42.84     16.62 o 
   8  10   2      431.25      441.92     24.58 o 
   9  10   2      132.85      126.49     19.93 o 
  10  10   2        0.00        8.12     18.52 o 
   1  11   2       40.72       51.90      7.17 o 
   2  11   2      108.96       96.25      7.25 o 
   3  11   2       25.48       22.62      7.01 o 
   4  11   2      403.09      383.76     12.74 o 
   5  11   2      205.74      200.82     12.78 o 
   6  11   2      274.29      244.65     13.53 o 
   7  11   2        4.16        1.44     10.88 o 
   8  11   2        9.79        4.33     13.53 o 
   9  11   2        9.47       23.45     19.10 o 
   0  12   2       68.10       48.12      9.97 o 
   1  12   2      391.25      456.48     13.12 o 
   2  12   2      137.00      134.49      8.11 o 
   3  12   2      900.03      871.97     16.57 o 
   4  12   2      821.67      840.13     23.70 o 
   5  12   2      385.76      368.16     15.40 o 
   6  12   2        2.46      -11.17     11.17 o 
   7  12   2       62.22       54.39     13.21 o 
   8  12   2      194.42      176.48     15.34 o 
   9  12   2      281.20      319.46     29.71 o 
   1  13   2      865.37      885.13     16.66 o 
   2  13   2       33.56       20.40      8.25 o 
   3  13   2       43.88       51.28      9.81 o 
   4  13   2       30.28       26.56     10.18 o 
   5  13   2       28.41       -1.02     10.98 o 
   6  13   2        2.37        7.21     12.08 o 
   7  13   2      316.22      332.48     17.87 o 
   8  13   2       41.70       32.83     13.96 o 
   9  13   2        6.15        5.34     16.69 o 
   0  14   2        1.10        5.07     10.70 o 
   1  14   2      112.91      117.60      9.83 o 
   2  14   2        0.12       12.55      8.98 o 
   3  14   2      186.44      200.68     12.23 o 
   4  14   2      255.03      234.50     14.40 o 
   5  14   2       14.99       -2.04     12.11 o 
   6  14   2      299.61      319.69     17.54 o 
   7  14   2        4.59      -13.11     13.11 o 
   8  14   2        8.48        9.39     14.44 o 
   1  15   2      313.78      347.40     13.65 o 
   2  15   2        0.60       -9.69      9.69 o 
   3  15   2        0.00       -9.59      9.59 o 
   4  15   2      233.73      220.12     15.15 o 
   5  15   2       18.38       14.27     12.75 o 
   6  15   2       17.74       11.98     16.89 o 
   7  15   2      325.92      356.35     19.74 o 
   8  15   2       27.88       35.50     15.48 o 
   0  16   2      795.08      839.16     25.72 o 
   1  16   2       23.77       24.09     10.60 o 
   2  16   2      177.63      187.92     15.91 o 
   3  16   2      279.59      273.03     15.83 o 
   4  16   2      105.24       90.83     19.20 o 
   5  16   2        0.05        6.62     13.35 o 
   6  16   2       31.04       23.10     14.53 o 
   7  16   2       24.15       13.28     15.05 o 
   1  17   2        0.09       11.01     13.27 o 
   2  17   2      412.71      423.67     22.59 o 
   3  17   2        3.55       -3.62     12.91 o 
   4  17   2       95.98      127.43     15.67 o 
   5  17   2        0.19      -14.04     14.04 o 
   6  17   2        2.68        9.19     15.02 o 
   7  17   2        8.04       15.86     15.78 o 
   0  18   2      517.02      511.51     33.71 o 
   1  18   2       35.56       41.60     12.53 o 
   2  18   2       11.49       -2.87     13.80 o 
   3  18   2        1.65      -14.07     14.07 o 
   4  18   2       46.55       52.02     16.22 o 
   5  18   2        2.53       -6.98     14.98 o 
   6  18   2      140.30      173.44     18.75 o 
   1  19   2       22.93        0.10     13.02 o 
   2  19   2      407.29      438.07     20.42 o 
   3  19   2       11.35       26.24     15.65 o 
   4  19   2      120.02      113.45     19.59 o 
   5  19   2        3.39       26.97     17.23 o 
   6  19   2        7.91      -15.20     36.33 o 
   0  20   2      148.32      142.26     28.23 o 
   1  20   2       42.13       14.95     18.45 o 
   2  20   2       52.96       44.77     15.36 o 
   3  20   2      101.76       99.39     18.22 o 
   4  20   2        2.14        1.63     18.04 o 
   5  20   2        0.48      -18.46     18.46 o 
   1  21   2       10.99      -14.77     20.05 o 
   2  21   2       14.33        7.11     18.28 o 
   3  21   2       32.16       34.80     18.63 o 
   0  22   2       98.82      101.57     32.56 o 
   1  22   2        8.65       38.80     22.10 o 
   2  22   2       62.31       17.15     24.64 o 
   1   1   3       31.36       10.07      5.09 o 
   2   1   3     4623.03     4695.27     34.82 o 
   3   1   3      436.18      446.94      9.33 o 
   4   1   3      292.09      243.05      8.62 o 
   5   1   3     1018.85     1037.41     17.41 o 
   6   1   3       33.99       24.17      7.31 o 
   7   1   3        4.79        5.96      7.99 o 
   8   1   3        6.88       -3.11      9.06 o 
   9   1   3        3.99       16.04     10.12 o 
  10   1   3      347.23      358.40     22.01 o 
  11   1   3       49.82       57.40     23.51 o 
   0   2   3    10176.61     9525.48     81.49 o 
   1   2   3     4383.48     4439.04     36.75 o 
   2   2   3     5577.93     5563.97     42.11 o 
   3   2   3     8742.18     9021.15     58.46 o 
   4   2   3     2993.48     3386.11     27.01 o 
   5   2   3      560.01      562.50     10.90 o 
   6   2   3      114.49       98.57      7.39 o 
   7   2   3     1065.77     1003.33     16.01 o 
   8   2   3      142.69      138.69     10.86 o 
   9   2   3       64.79       72.63     12.50 o 
  10   2   3      197.72      199.05     17.22 o 
  11   2   3       60.59       65.27     33.98 o 
   1   3   3      170.09      213.28      5.51 o 
   2   3   3      939.80      919.41     12.22 o 
   3   3   3     1375.11     1340.41     15.22 o 
   4   3   3     1701.84     1803.88     18.83 o 
   5   3   3      640.51      657.47     12.18 o 
   6   3   3      171.69      215.04      8.78 o 
   7   3   3      262.85      262.21     10.20 o 
   8   3   3      636.06      653.18     17.11 o 
   9   3   3      297.46      309.81     16.54 o 
  10   3   3      125.86      154.37     17.90 o 
  11   3   3       68.27       57.08     22.10 o 
   0   4   3   130491.99   132141.77   1015.23 o 
   1   4   3     2546.13     2525.86     19.22 o 
   2   4   3     2746.99     2977.46     27.05 o 
   3   4   3     2702.93     3021.27     24.90 o 
   4   4   3     1757.81     1869.77     20.56 o 
   5   4   3     1458.36     1573.10     19.00 o 
   6   4   3      463.63      431.54     12.10 o 
   7   4   3       14.41       13.18      9.70 o 
   8   4   3       41.69       48.97     11.84 o 
   9   4   3        9.90       12.41     13.68 o 
  10   4   3       40.19       25.09     15.80 o 
  11   4   3        5.54        0.81     24.89 o 
   1   5   3     3264.21     3260.91     24.05 o 
   2   5   3       16.22       26.29      4.93 o 
   3   5   3      136.00      153.43      7.17 o 
   4   5   3     3008.72     3395.64     29.74 o 
   5   5   3      583.53      551.92     11.13 o 
   6   5   3      672.08      638.88     14.46 o 
   7   5   3       16.28       22.69      9.92 o 
   8   5   3        8.24       13.44     11.18 o 
   9   5   3       20.66       23.31     14.67 o 
  10   5   3        0.56       -4.51     16.76 o 
  11   5   3      545.01      675.24     89.69 o 
   0   6   3    31285.62    29575.19    218.50 o 
   1   6   3       15.10       23.85      4.77 o 
   2   6   3       42.95       26.77      5.42 o 
   3   6   3     8969.00     9109.41     67.38 o 
   4   6   3       79.11       80.47      8.16 o 
   5   6   3       42.20       38.65      6.92 o 
   6   6   3      182.12      213.95     12.45 o 
   7   6   3       72.42       87.12     12.13 o 
   8   6   3      963.45      938.86     25.81 o 
   9   6   3       20.70        1.55     15.22 o 
  10   6   3       66.40       79.13     19.05 o 
   1   7   3       26.99       26.36      5.03 o 
   2   7   3     1112.28     1224.33     14.10 o 
   3   7   3     1357.87     1368.31     16.59 o 
   4   7   3     2052.96     2222.53     25.51 o 
   5   7   3      133.74      135.77     10.05 o 
   6   7   3      612.66      585.18     17.99 o 
   7   7   3      849.81      845.25     34.17 o 
   8   7   3       43.30       24.23     15.05 o 
   9   7   3      101.01      116.30     18.18 o 
  10   7   3       17.60       57.91     17.49 o 
   0   8   3     1333.08     1273.94     20.35 o 
   1   8   3     1198.78     1215.93     14.52 o 
   2   8   3     3655.32     3555.11     27.23 o 
   3   8   3       21.49       31.98      6.22 o 
   4   8   3      368.39      403.12     10.21 o 
   5   8   3     1725.56     1724.96     27.67 o 
   6   8   3       32.51       33.55     12.81 o 
   7   8   3      124.99      120.17     18.37 o 
   8   8   3      544.31      498.73     22.86 o 
   9   8   3      179.70      199.75     20.09 o 
  10   8   3       17.80       30.16     18.42 o 
   1   9   3     1622.50     1578.35     16.78 o 
   2   9   3        3.89        9.60      5.39 o 
   3   9   3      282.56      274.57      8.59 o 
   4   9   3      355.22      313.38      9.82 o 
   5   9   3     3218.59     3050.99     31.95 o 
   6   9   3      319.70      303.66     17.31 o 
   7   9   3       64.77       64.02     16.42 o 
   8   9   3      445.05      412.20     23.66 o 
   9   9   3       36.95       54.58     18.17 o 
  10   9   3        0.13        5.03     17.99 o 
   0  10   3     2618.78     2586.63     32.51 o 
   1  10   3        8.62       -5.62      5.62 o 
   2  10   3     1889.35     1964.77     22.17 o 
   3  10   3       35.57       38.42      6.60 o 
   4  10   3      247.19      268.36     10.08 o 
   5  10   3      506.12      499.34     14.37 o 
   6  10   3      416.01      460.28     15.17 o 
   7  10   3      281.85      261.85     20.18 o 
   8  10   3      242.80      237.58     21.50 o 
   9  10   3       47.36       28.35     18.02 o 
  10  10   3       37.62       -3.56     18.33 o 
   1  11   3      440.19      478.58     11.02 o 
   2  11   3      623.08      619.97     12.10 o 
   3  11   3      812.59      821.37     14.40 o 
   4  11   3     1047.06     1062.47     18.94 o 
   5  11   3      305.25      294.93     13.76 o 
   6  11   3       24.67       12.77     10.49 o 
   7  11   3      364.66      350.10     22.79 o 
   8  11   3       18.52        9.33     15.43 o 
   9  11   3      188.78      238.62     22.05 o 
   0  12   3      721.70      786.64     19.42 o 
   1  12   3       16.22       13.22      7.34 o 
   2  12   3       36.06       24.83      7.33 o 
   3  12   3      134.47      144.06      9.79 o 
   4  12   3       24.21       13.29      8.95 o 
   5  12   3       43.42       22.53     10.56 o 
   6  12   3      302.26      246.51     14.39 o 
   7  12   3     1344.83     1243.12     30.07 o 
   8  12   3      129.76      113.64     17.18 o 
   9  12   3       93.17      127.31     17.50 o 
   1  13   3       18.37       19.31      8.07 o 
   2  13   3       35.60       20.48      8.07 o 
   3  13   3      203.10      200.06     11.71 o 
   4  13   3        7.65       13.12      9.47 o 
   5  13   3      218.12      190.06     14.38 o 
   6  13   3       29.98       32.96     12.90 o 
   7  13   3      547.24      505.94     19.86 o 
   8  13   3       13.17        8.56     13.50 o 
   9  13   3       53.40       85.40     17.46 o 
   0  14   3      345.64      320.39     17.07 o 
   1  14   3       64.88       62.75      9.18 o 
   2  14   3       97.22       79.56      9.62 o 
   3  14   3        0.84        1.83      9.54 o 
   4  14   3      417.16      389.52     16.64 o 
   5  14   3       67.82       60.64     12.74 o 
   6  14   3        0.10       -8.50     12.48 o 
   7  14   3      629.49      604.27     21.93 o 
   8  14   3      236.38      218.61     18.13 o 
   1  15   3     1049.31     1010.66     20.04 o 
   2  15   3       19.33        8.55     10.70 o 
   3  15   3       75.82       73.06     12.92 o 
   4  15   3      186.92      218.67     15.05 o 
   5  15   3       38.99       37.97     13.65 o 
   6  15   3       12.24       15.48     13.45 o 
   7  15   3       36.67       50.40     15.09 o 
   8  15   3        0.13       23.09     15.47 o 
   0  16   3      189.25      184.07     16.80 o 
   1  16   3       84.23       73.98     11.13 o 
   2  16   3        0.66        8.09     11.29 o 
   3  16   3       34.67       44.46     12.50 o 
   4  16   3      364.14      393.24     21.44 o 
   5  16   3        9.28       -0.77     13.30 o 
   6  16   3        3.21      -13.18     13.18 o 
   7  16   3       34.94       55.19     15.64 o 
   1  17   3       92.62       72.03     12.05 o 
   2  17   3      164.01      175.17     14.59 o 
   3  17   3        0.12       13.23     12.99 o 
   4  17   3       24.61       37.18     15.83 o 
   5  17   3       83.39       48.43     15.38 o 
   6  17   3       88.34       48.92     16.00 o 
   7  17   3       15.61       19.45     15.98 o 
   0  18   3       88.66       94.62     20.59 o 
   1  18   3       11.55        5.12     12.22 o 
   2  18   3      345.56      338.40     17.69 o 
   3  18   3        6.72       13.66     14.95 o 
   4  18   3      117.41      146.71     17.01 o 
   5  18   3        2.98      -14.67     14.67 o 
   6  18   3       84.09       92.96     17.43 o 
   1  19   3      153.08      165.07     17.40 o 
   2  19   3      242.82      287.20     21.75 o 
   3  19   3      209.73      207.54     19.23 o 
   4  19   3      305.69      389.73     23.85 o 
   5  19   3       41.10       68.84     18.16 o 
   0  20   3      477.21      508.21     46.23 o 
   1  20   3        0.11      -11.63     17.15 o 
   2  20   3        0.68       11.97     16.41 o 
   3  20   3       38.02       18.15     17.13 o 
   4  20   3       18.38       -7.33     17.83 o 
   5  20   3       35.08        6.73     19.30 o 
   1  21   3       14.96       16.07     27.07 o 
   2  21   3       66.59       84.08     26.45 o 
   3  21   3        1.69      -17.04     17.04 o 
   0  22   3      105.43       98.60     33.52 o 
   1  22   3       31.46       -8.95     23.47 o 
   0   0   4    51211.40    50795.75    798.65 o 
   1   0   4    14705.50    14344.46    131.99 o 
   2   0   4     4516.69     4710.73     49.90 o 
   3   0   4     4550.31     5067.83     55.09 o 
   4   0   4       67.80       50.68      9.76 o 
   5   0   4     4053.87     4166.30     52.67 o 
   6   0   4      363.20      433.46     17.77 o 
   7   0   4     1542.64     1474.95     30.42 o 
   8   0   4       47.31       49.10     13.33 o 
   9   0   4       45.43       59.07     16.02 o 
  10   0   4      222.53      237.21     33.51 o 
  11   0   4       16.56       24.82     34.43 o 
   1   1   4    37685.81    36682.96    268.88 o 
   2   1   4      175.65      185.36      6.03 o 
   3   1   4       77.00       64.27      6.02 o 
   4   1   4       20.26       -1.09      5.81 o 
   5   1   4     2158.84     2291.99     23.28 o 
   6   1   4        0.35       -6.81      6.81 o 
   7   1   4      250.96      263.20     10.65 o 
   8   1   4     1472.84     1484.72     22.17 o 
   9   1   4      217.06      183.48     12.66 o 
  10   1   4       65.76       49.00     15.18 o 
  11   1   4      160.53      157.79     26.18 o 
   0   2   4      217.83      189.60      6.14 o 
   1   2   4    19952.37    20425.98    131.72 o 
   2   2   4     7538.84     7246.38     51.22 o 
   3   2   4      281.35      253.31      6.82 o 
   4   2   4       99.33      120.97      6.86 o 
   5   2   4       48.21       74.89      7.69 o 
   6   2   4      289.53      303.79      9.97 o 
   7   2   4       12.53        1.58      7.41 o 
   8   2   4      134.10      142.08     11.39 o 
   9   2   4       45.00       36.79     11.95 o 
  10   2   4       48.99       27.92     15.55 o 
  11   2   4       14.66       27.24     22.78 o 
   1   3   4    14322.27    14448.31     91.02 o 
   2   3   4     3024.40     2913.87     24.58 o 
   3   3   4      736.60      699.84     11.35 o 
   4   3   4        3.97        2.01      5.97 o 
   5   3   4      246.81      284.83      8.24 o 
   6   3   4      284.79      350.01     10.73 o 
   7   3   4     1632.78     1471.81     22.23 o 
   8   3   4      481.39      501.43     18.85 o 
   9   3   4       21.87       26.19     14.36 o 
  10   3   4        2.92       -5.08     15.13 o 
  11   3   4      315.44      379.37     37.91 o 
   0   4   4    93421.83    91299.82    697.29 o 
   1   4   4      308.49      360.37      6.56 o 
   2   4   4    16552.04    16605.01    110.68 o 
   3   4   4     5698.58     5755.06     45.49 o 
   4   4   4      166.33      144.33      7.80 o 
   5   4   4     1666.83     1565.16     19.44 o 
   6   4   4     2608.96     2634.06     31.65 o 
   7   4   4      183.08      178.19     12.04 o 
   8   4   4       20.25        7.21     11.27 o 
   9   4   4       59.63       28.77     14.26 o 
  10   4   4      158.72      116.10     17.32 o 
  11   4   4       84.35       97.06     25.85 o 
   1   5   4      601.59      686.05      9.41 o 
   2   5   4       88.74       88.72      6.07 o 
   3   5   4     2152.33     2221.78     21.80 o 
   4   5   4      366.16      434.56     10.10 o 
   5   5   4     1557.84     1484.56     17.20 o 
   6   5   4      372.99      359.94     11.89 o 
   7   5   4     2219.34     2182.30     29.02 o 
   8   5   4      230.41      215.27     15.26 o 
   9   5   4      113.44      105.18     16.10 o 
  10   5   4      225.84      269.00     21.72 o 
   0   6   4     8227.19     7962.68     75.53 o 
   1   6   4     1550.54     1484.60     15.31 o 
   2   6   4     2429.06     2298.05     21.53 o 
   3   6   4      760.34      633.76     11.84 o 
   4   6   4       22.52       20.57      6.69 o 
   5   6   4      383.34      352.65     10.09 o 
   6   6   4       31.40       36.20      9.37 o 
   7   6   4      721.60      730.03     20.66 o 
   8   6   4      340.92      305.02     16.90 o 
   9   6   4       94.64       62.29     15.63 o 
  10   6   4       72.44       53.29     19.34 o 
   1   7   4      623.31      680.31     10.46 o 
   2   7   4      161.29      184.87      7.54 o 
   3   7   4      146.26      144.89      7.28 o 
   4   7   4      215.12      253.18     10.07 o 
   5   7   4      357.96      369.48     15.90 o 
   6   7   4        2.41      -11.32     11.32 o 
   7   7   4       69.73       55.47     13.77 o 
   8   7   4      577.39      617.31     24.34 o 
   9   7   4        0.01        2.75     15.69 o 
  10   7   4       39.86       54.04     18.79 o 
   0   8   4     9633.41     9679.48     84.32 o 
   1   8   4      602.87      575.85     10.25 o 
   2   8   4      868.84      744.64     11.21 o 
   3   8   4      125.09      225.21      8.39 o 
   4   8   4      547.92      539.79     14.01 o 
   5   8   4      150.28      148.18     11.15 o 
   6   8   4     1596.24     1445.17     30.89 o 
   7   8   4       27.44       14.90     13.56 o 
   8   8   4     1181.12     1062.88     30.62 o 
   9   8   4       95.52      151.49     19.29 o 
  10   8   4       59.02       62.42     18.89 o 
   1   9   4       54.80       60.74      6.20 o 
   2   9   4     1656.05     1656.79     17.24 o 
   3   9   4      208.87      232.17      8.30 o 
   4   9   4       16.08        2.02      6.66 o 
   5   9   4       41.71       65.98      9.25 o 
   6   9   4      341.06      310.18     17.63 o 
   7   9   4       45.61       68.98     14.83 o 
   8   9   4      110.18      123.98     18.02 o 
   9   9   4       49.05       39.48     21.15 o 
  10   9   4       54.38       59.88     19.51 o 
   0  10   4     2666.89     2608.62     32.73 o 
   1  10   4        9.59       -5.04      5.68 o 
   2  10   4      786.69      887.07     13.33 o 
   3  10   4      689.58      695.52     13.08 o 
   4  10   4      242.55      240.87      9.91 o 
   5  10   4      926.27      972.01     19.69 o 
   6  10   4       72.62       45.63     11.75 o 
   7  10   4       15.80       17.66     15.69 o 
   8  10   4       38.76       40.93     16.76 o 
   9  10   4      393.23      402.31     24.50 o 
  10  10   4       53.17       24.94     19.56 o 
   1  11   4      257.97      259.78     11.87 o 
   2  11   4      405.48      428.10     10.49 o 
   3  11   4        7.47        7.37      7.39 o 
   4  11   4      122.75      124.10     10.05 o 
   5  11   4      131.92       93.15     10.65 o 
   6  11   4       51.85       19.98     10.44 o 
   7  11   4      252.05      245.01     14.81 o 
   8  11   4       20.83      -13.28     16.41 o 
   9  11   4      335.19      354.94     24.13 o 
   0  12   4     2037.79     1960.55     29.62 o 
   1  12   4       11.30       15.40      6.73 o 
   2  12   4        1.37       -6.11      6.75 o 
   3  12   4     1108.48     1131.82     18.74 o 
   4  12   4       75.99       83.41     10.03 o 
   5  12   4      452.56      421.06     15.99 o 
   6  12   4        2.36       20.22     11.05 o 
   7  12   4      275.98      248.22     15.87 o 
   8  12   4        1.50      -14.01     14.01 o 
   9  12   4      161.71      172.97     18.22 o 
   1  13   4       62.48       70.02      8.76 o 
   2  13   4        0.24        4.73      7.95 o 
   3  13   4      289.69      298.72     15.08 o 
   4  13   4      224.79      205.10     12.70 o 
   5  13   4        0.10      -10.66     10.66 o 
   6  13   4        0.26       -7.65     11.67 o 
   7  13   4       19.67       55.58     13.86 o 
   8  13   4       55.92       52.89     14.40 o 
   9  13   4       47.21       47.12     16.93 o 
   0  14   4      583.67      527.62     19.84 o 
   1  14   4       17.84       25.85      8.64 o 
   2  14   4       71.94       62.00     10.15 o 
   3  14   4      452.93      468.89     15.29 o 
   4  14   4       91.73       88.63     12.85 o 
   5  14   4      405.11      342.24     16.52 o 
   6  14   4       80.26       53.28     13.96 o 
   7  14   4       98.04      116.31     15.39 o 
   8  14   4        1.69       -5.79     13.99 o 
   1  15   4      131.24      108.79     11.08 o 
   2  15   4      509.82      551.91     17.10 o 
   3  15   4       15.62       18.63     10.83 o 
   4  15   4       93.40       85.75     13.31 o 
   5  15   4      118.74       89.22     13.62 o 
   6  15   4        0.01        6.05     13.48 o 
   7  15   4       30.20        8.06     15.24 o 
   8  15   4        0.68      -14.43     14.43 o 
   0  16   4      118.98      137.17     20.47 o 
   1  16   4       31.15       43.95     10.82 o 
   2  16   4      509.07      537.21     18.55 o 
   3  16   4        0.97      -10.23     10.85 o 
   4  16   4        2.45      -12.20     12.20 o 
   5  16   4        4.54       19.77     13.84 o 
   6  16   4       18.60        0.29     13.77 o 
   7  16   4        0.25        5.32     14.86 o 
   1  17   4       84.87       97.84     13.12 o 
   2  17   4       18.43       21.96     12.45 o 
   3  17   4       14.92       12.93     13.60 o 
   4  17   4       55.75       75.75     15.22 o 
   5  17   4       91.62       89.83     15.94 o 
   6  17   4       14.72      -14.21     14.99 o 
   7  17   4        3.00       -2.90     15.52 o 
   0  18   4       23.04       -3.10     18.27 o 
   1  18   4        7.71      -11.55     11.55 o 
   2  18   4      299.08      305.87     17.18 o 
   3  18   4       34.75       40.93     15.49 o 
   4  18   4      112.38       93.84     16.35 o 
   5  18   4        1.35      -15.01     15.01 o 
   6  18   4      102.05       87.46     17.72 o 
   1  19   4       69.95       41.30     15.30 o 
   2  19   4      330.13      324.51     21.95 o 
   3  19   4      287.64      308.01     20.56 o 
   4  19   4       27.91        8.11     17.22 o 
   5  19   4       12.53      -15.89     15.89 o 
   0  20   4      173.14      180.06     40.60 o 
   1  20   4       53.64       51.58     22.58 o 
   2  20   4       40.64       46.00     17.54 o 
   3  20   4       13.36       27.48     16.65 o 
   4  20   4        3.47        2.93     18.34 o 
   5  20   4       21.63       68.05     58.27 o 
   1  21   4       81.95      115.67     23.18 o 
   2  21   4        1.56       24.23     19.21 o 
   3  21   4       15.17       10.46     17.08 o 
   0  22   4      164.25      207.15     36.75 o 
   1  22   4       22.94       25.28     47.06 o 
   1   1   5      693.41      683.46     10.78 o 
   2   1   5     2355.06     2310.22     22.05 o 
   3   1   5      591.82      586.58     10.76 o 
   4   1   5      907.34     1116.23     15.26 o 
   5   1   5       99.04       93.39      7.31 o 
   6   1   5      362.63      426.70     11.87 o 
   7   1   5      115.11      122.37      9.58 o 
   8   1   5       71.58       76.05     10.34 o 
   9   1   5      140.56      149.51     12.90 o 
  10   1   5        0.52      -13.13     13.13 o 
  11   1   5      213.34      247.40     40.12 o 
   0   2   5     7927.16     8101.16     70.89 o 
   1   2   5    13606.77    13858.15     87.34 o 
   2   2   5     1956.15     2001.63     20.37 o 
   3   2   5    12100.54    12568.37     79.39 o 
   4   2   5     8302.31     8589.19     54.25 o 
   5   2   5     1062.52     1183.57     15.02 o 
   6   2   5      438.39      467.20     10.82 o 
   7   2   5      739.43      756.90     15.14 o 
   8   2   5      237.16      211.57     12.60 o 
   9   2   5      232.04      294.78     13.87 o 
  10   2   5        0.58       -4.79     14.61 o 
  11   2   5       47.65       58.03     27.10 o 
   1   3   5    11895.88    12560.24     80.07 o 
   2   3   5      491.49      557.69     10.53 o 
   3   3   5     2450.61     2588.49     23.29 o 
   4   3   5     2347.40     2374.62     24.32 o 
   5   3   5      563.02      597.63     12.03 o 
   6   3   5        7.61        4.16      6.26 o 
   7   3   5      955.87      919.39     18.30 o 
   8   3   5        9.30       16.11     10.10 o 
   9   3   5      140.76      115.82     15.50 o 
  10   3   5        2.11       -9.95     14.51 o 
  11   3   5       26.11       15.80     21.55 o 
   0   4   5    54944.80    54427.31    419.45 o 
   1   4   5     6163.74     6371.19     40.31 o 
   2   4   5     1029.86      979.02     14.28 o 
   3   4   5     2841.89     3013.75     25.50 o 
   4   4   5        9.73       -5.21      5.47 o 
   5   4   5       49.54       50.22      6.42 o 
   6   4   5      255.97      310.45     10.96 o 
   7   4   5      246.05      227.79     12.89 o 
   8   4   5        0.90      -10.65     10.65 o 
   9   4   5        7.71       35.46     15.44 o 
  10   4   5       11.63       -1.15     15.65 o 
  11   4   5       57.46       56.26     24.42 o 
   1   5   5       17.89       10.58      3.89 o 
   2   5   5    10423.75    10383.99     72.47 o 
   3   5   5        0.97        1.50      6.65 o 
   4   5   5     3006.97     2985.38     26.06 o 
   5   5   5     1012.22     1016.07     15.42 o 
   6   5   5       18.38       31.43      9.04 o 
   7   5   5        1.36       13.27      9.83 o 
   8   5   5      550.42      521.41     19.35 o 
   9   5   5      144.74      152.71     16.74 o 
  10   5   5       61.49       95.43     19.99 o 
   0   6   5        0.13       -6.23      6.43 o 
   1   6   5     1294.88     1246.64     13.66 o 
   2   6   5     1093.28     1123.26     14.21 o 
   3   6   5     1944.28     2091.80     21.07 o 
   4   6   5      424.24      444.68     11.28 o 
   5   6   5      504.11      557.27     16.01 o 
   6   6   5      528.41      528.31     15.64 o 
   7   6   5       52.32       44.30     12.21 o 
   8   6   5       21.34       -0.21     12.13 o 
   9   6   5       45.99       60.03     15.73 o 
  10   6   5      225.85      264.82     23.56 o 
   1   7   5        2.59       -2.81      4.98 o 
   2   7   5     1237.72     1256.65     15.65 o 
   3   7   5      184.19      138.07      7.99 o 
   4   7   5        4.30        1.77      6.97 o 
   5   7   5       56.53       68.80      9.12 o 
   6   7   5       41.26       42.70     12.47 o 
   7   7   5      200.23      190.27     15.60 o 
   8   7   5       28.47       28.22     14.21 o 
   9   7   5      219.83      189.98     19.32 o 
  10   7   5      205.40      205.12     27.25 o 
   0   8   5     6045.94     6136.00     54.77 o 
   1   8   5       63.21       44.99      5.76 o 
   2   8   5      303.96      291.56      8.40 o 
   3   8   5       59.44       58.92      7.59 o 
   4   8   5      187.55      178.19      8.11 o 
   5   8   5       78.40       82.06     10.93 o 
   6   8   5       52.31       50.66     13.19 o 
   7   8   5     1063.94      985.23     25.40 o 
   8   8   5       44.40       55.06     17.76 o 
   9   8   5       27.40       30.36     17.23 o 
  10   8   5      129.17      126.54     21.56 o 
   1   9   5     6129.02     6210.63     42.32 o 
   2   9   5       96.98       98.16      6.49 o 
   3   9   5      957.46      935.29     15.13 o 
   4   9   5     1168.11     1081.65     21.64 o 
   5   9   5      170.33      157.79     11.55 o 
   6   9   5      145.69      136.89     15.10 o 
   7   9   5     1249.05     1170.10     28.80 o 
   8   9   5        6.52       51.07     16.10 o 
   9   9   5        0.86       23.92     16.74 o 
  10   9   5       40.19       29.90     18.47 o 
   0  10   5     2025.11     2097.56     28.95 o 
   1  10   5     1695.98     1640.08     17.86 o 
   2  10   5       78.04      123.47      6.99 o 
   3  10   5      186.99      185.89     10.68 o 
   4  10   5     1037.08      978.97     16.53 o 
   5  10   5        1.30      -10.05     10.05 o 
   6  10   5        0.02       -9.55      9.55 o 
   7  10   5       12.88       40.83     14.81 o 
   8  10   5       77.67       28.90     16.76 o 
   9  10   5       86.84      103.72     19.48 o 
  10  10   5        1.87       24.26     19.20 o 
   1  11   5      444.89      456.06     11.56 o 
   2  11   5      163.60      168.42      8.40 o 
   3  11   5       10.64       21.48      7.54 o 
   4  11   5      353.98      313.44     12.06 o 
   5  11   5      115.48       93.73     10.68 o 
   6  11   5        4.98      -10.08     10.08 o 
   7  11   5      163.47      135.99     13.63 o 
   8  11   5      261.58      252.53     18.03 o 
   9  11   5        0.58       14.36     17.88 o 
   0  12   5      289.13      274.02     14.88 o 
   1  12   5      303.80      312.39      9.84 o 
   2  12   5      154.26      139.90      9.22 o 
   3  12   5      600.99      550.37     14.00 o 
   4  12   5       58.06       43.40      9.53 o 
   5  12   5        1.34      -11.58     11.58 o 
   6  12   5      222.53      184.65     13.78 o 
   7  12   5      308.68      325.69     16.98 o 
   8  12   5      144.66      128.06     14.43 o 
   9  12   5       20.82       15.68     16.97 o 
   1  13   5       31.31       25.89      7.71 o 
   2  13   5        4.34       -7.97      7.97 o 
   3  13   5       29.85       29.57      9.57 o 
   4  13   5      206.89      203.34     14.25 o 
   5  13   5       33.60       31.28     11.65 o 
   6  13   5      196.85      175.75     14.18 o 
   7  13   5        8.97        5.96     12.94 o 
   8  13   5        6.83       16.64     13.72 o 
   9  13   5       12.93       13.16     16.26 o 
   0  14   5       33.78       19.55     12.05 o 
   1  14   5      284.48      288.71     12.07 o 
   2  14   5        0.14       -8.96      8.96 o 
   3  14   5     1704.33     1654.26     28.26 o 
   4  14   5      103.34      127.05     12.55 o 
   5  14   5       23.81       18.07     12.13 o 
   6  14   5      738.91      755.30     23.15 o 
   7  14   5        0.01        9.41     13.82 o 
   8  14   5       95.63      149.48     16.41 o 
   1  15   5       21.20       12.01      9.59 o 
   2  15   5      729.93      726.12     28.58 o 
   3  15   5        6.80       11.73     10.90 o 
   4  15   5      466.70      411.08     17.49 o 
   5  15   5      157.18      142.34     17.72 o 
   6  15   5        5.61       -3.66     13.43 o 
   7  15   5        3.10       15.62     14.30 o 
   8  15   5        1.55        2.85     14.49 o 
   0  16   5      256.50      285.00     18.26 o 
   1  16   5      232.50      254.01     13.46 o 
   2  16   5       70.46       74.10     12.78 o 
   3  16   5       16.48       17.12     12.15 o 
   4  16   5       13.29        6.76     13.29 o 
   5  16   5       95.25       78.46     14.82 o 
   6  16   5       17.13       18.67     14.54 o 
   7  16   5       81.10       56.79     16.66 o 
   1  17   5      164.00      193.17     14.53 o 
   2  17   5        0.66       13.16     12.20 o 
   3  17   5       10.01        3.36     12.98 o 
   4  17   5      346.89      404.22     20.23 o 
   5  17   5        2.17      -12.29     13.92 o 
   6  17   5        8.18       28.18     15.41 o 
   7  17   5       43.49       80.62     17.60 o 
   0  18   5       77.89       45.09     19.75 o 
   1  18   5        3.69      -12.09     15.04 o 
   2  18   5      548.81      565.14     20.45 o 
   3  18   5       67.54       65.95     16.13 o 
   4  18   5       18.48       49.01     15.51 o 
   5  18   5        0.46      -15.49     15.49 o 
   6  18   5       12.64       17.96     15.94 o 
   1  19   5        0.45       -3.00     16.04 o 
   2  19   5        0.20       -1.84     13.91 o 
   3  19   5        0.10       -4.61     15.38 o 
   4  19   5      144.99      138.50     17.98 o 
   5  19   5       76.67       43.94     21.50 o 
   0  20   5      426.86      457.08     44.89 o 
   1  20   5      204.10      219.71     25.03 o 
   2  20   5        2.19        8.86     17.02 o 
   3  20   5      644.05      688.25     26.94 o 
   4  20   5        2.08       19.71     19.08 o 
   1  21   5       17.29      -18.27     18.27 o 
   2  21   5        0.70      -17.53     20.54 o 
   3  21   5        1.28        1.26     18.74 o 
   0  22   5       11.62       63.51     32.62 o 
   1  22   5       19.46       25.93     26.81 o 
   0   0   6    11072.56    10293.59    248.63 o 
   1   0   6     3093.51     2911.73     31.28 o 
   2   0   6     3862.38     3720.39     39.38 o 
   3   0   6     4163.75     4496.64     44.32 o 
   4   0   6      369.41      459.04     14.45 o 
   5   0   6       91.84       70.76      9.63 o 
   6   0   6      979.72     1149.38     23.34 o 
   7   0   6     1688.61     1545.24     29.18 o 
   8   0   6      416.48      361.73     20.15 o 
   9   0   6      203.39      252.47     29.36 o 
  10   0   6      375.64      463.72     24.62 o 
  11   0   6      183.18      149.40     47.95 o 
   1   1   6       34.66       45.54      4.16 o 
   2   1   6      129.34      135.31      5.74 o 
   3   1   6      320.56      306.81      9.06 o 
   4   1   6      230.97      264.43      8.37 o 
   5   1   6       68.40       56.72      6.95 o 
   6   1   6       54.21       49.38      8.42 o 
   7   1   6      314.32      297.10     11.86 o 
   8   1   6       28.68       20.24      9.79 o 
   9   1   6      864.46      900.02     21.07 o 
  10   1   6       69.16       80.24     16.79 o 
  11   1   6      782.35      944.04     44.94 o 
   0   2   6     4694.49     4480.23     39.83 o 
   1   2   6    14166.68    14114.52     85.87 o 
   2   2   6     1986.71     1918.64     19.27 o 
   3   2   6      221.56      175.19      5.93 o 
   4   2   6     1163.18     1160.04     15.74 o 
   5   2   6       56.92       54.90      6.39 o 
   6   2   6        0.12       -2.72      6.33 o 
   7   2   6     1320.49     1334.89     22.52 o 
   8   2   6      430.32      419.16     14.85 o 
   9   2   6      109.81      117.73     12.03 o 
  10   2   6        7.61       13.82     15.17 o 
  11   2   6       29.60        9.24     31.63 o 
   1   3   6     5942.27     5982.64     39.46 o 
   2   3   6     1191.30     1074.70     14.53 o 
   3   3   6     1814.07     1740.79     19.71 o 
   4   3   6      471.05      442.03     10.45 o 
   5   3   6      133.27      122.36      7.60 o 
   6   3   6       14.21       10.86      7.81 o 
   7   3   6     5525.93     5303.30     57.73 o 
   8   3   6      280.26      307.89     15.20 o 
   9   3   6       92.52       86.78     15.36 o 
  10   3   6        8.04       -6.05     14.28 o 
  11   3   6      149.11      171.11     30.56 o 
   0   4   6    10044.11    10112.80     79.24 o 
   1   4   6     8593.91     8428.94     52.07 o 
   2   4   6     1647.26     1792.03     16.35 o 
   3   4   6     1583.28     1515.18     17.23 o 
   4   4   6     1122.25     1127.72     14.69 o 
   5   4   6      134.84      141.15      7.79 o 
   6   4   6     3469.79     3456.60     34.50 o 
   7   4   6      170.56      155.09     13.79 o 
   8   4   6      249.81      231.57     14.75 o 
   9   4   6     1157.03     1247.81     29.84 o 
  10   4   6      221.18      218.71     25.43 o 
  11   4   6        0.09      -12.58     20.33 o 
   1   5   6     3988.82     4225.61     28.16 o 
   2   5   6     1070.47     1119.19     14.34 o 
   3   5   6      191.24      192.31      8.97 o 
   4   5   6      145.72      155.37      7.72 o 
   5   5   6      173.50      171.58      8.21 o 
   6   5   6       71.62       74.24      9.99 o 
   7   5   6        5.53       10.62     10.13 o 
   8   5   6      340.37      338.44     17.31 o 
   9   5   6      360.92      356.57     20.09 o 
  10   5   6      102.89      104.90     18.62 o 
   0   6   6      106.66      118.10      8.75 o 
   1   6   6       94.68      108.66      5.59 o 
   2   6   6       21.65       43.24      6.12 o 
   3   6   6       41.62       47.37      5.99 o 
   4   6   6       65.99       66.90      7.84 o 
   5   6   6      428.26      437.80     12.52 o 
   6   6   6      532.30      555.59     15.85 o 
   7   6   6      471.63      474.39     19.21 o 
   8   6   6      506.38      535.06     22.08 o 
   9   6   6      162.38      129.32     17.02 o 
  10   6   6      120.04       95.03     20.32 o 
   1   7   6     3342.72     3305.03     25.15 o 
   2   7   6      633.53      602.91     10.41 o 
   3   7   6      967.63     1027.97     14.40 o 
   4   7   6      233.82      218.67      9.82 o 
   5   7   6      382.99      362.74     14.44 o 
   6   7   6       21.55       22.91     10.54 o 
   7   7   6        4.60       -2.73     12.30 o 
   8   7   6       32.23       36.03     13.94 o 
   9   7   6      110.88      100.39     17.79 o 
  10   7   6       93.74       84.46     20.51 o 
   0   8   6      654.96      639.52     18.76 o 
   1   8   6      567.56      607.01     10.49 o 
   2   8   6      511.71      398.05      9.19 o 
   3   8   6     2376.71     2278.36     22.93 o 
   4   8   6       30.31       35.85      6.56 o 
   5   8   6      316.88      290.26     15.59 o 
   6   8   6      173.66      186.44     15.47 o 
   7   8   6      873.44      792.14     23.96 o 
   8   8   6        7.90       15.45     18.48 o 
   9   8   6       38.08       35.49     17.08 o 
  10   8   6        6.90       30.00     21.02 o 
   1   9   6      564.39      631.67     11.47 o 
   2   9   6      399.77      404.18      8.63 o 
   3   9   6     2522.79     2388.35     24.55 o 
   4   9   6        1.40        9.22      6.80 o 
   5   9   6      600.10      561.53     15.46 o 
   6   9   6      435.34      417.77     19.49 o 
   7   9   6        4.27       23.53     13.67 o 
   8   9   6       58.04       72.00     16.81 o 
   9   9   6        4.95      -16.25     16.25 o 
  10   9   6      102.61      161.94     25.68 o 
   0  10   6     6411.81     6263.92     66.41 o 
   1  10   6       97.95      110.68      7.07 o 
   2  10   6       53.17       82.76      7.23 o 
   3  10   6       83.40       85.90      9.64 o 
   4  10   6       19.52       11.32      7.63 o 
   5  10   6     1081.67      993.55     19.08 o 
   6  10   6      391.17      421.16     17.88 o 
   7  10   6     1034.84      998.77     33.76 o 
   8  10   6       14.82      -10.52     15.68 o 
   9  10   6      247.79      244.25     21.94 o 
   1  11   6     2107.52     2087.82     21.27 o 
   2  11   6      425.44      400.77     10.78 o 
   3  11   6       27.48       27.57      7.82 o 
   4  11   6      562.68      643.51     19.72 o 
   5  11   6        2.74       -3.29      9.24 o 
   6  11   6        1.93      -10.11     10.11 o 
   7  11   6        6.68        3.47     11.04 o 
   8  11   6       38.32       58.86     14.91 o 
   9  11   6        0.08      -16.95     16.95 o 
   0  12   6      324.70      334.65     15.80 o 
   1  12   6        8.98       -0.80      6.59 o 
   2  12   6       23.25       13.78      7.78 o 
   3  12   6      532.79      496.57     15.43 o 
   4  12   6      424.94      453.02     15.15 o 
   5  12   6       55.30       44.73     10.55 o 
   6  12   6       54.86       52.62     11.99 o 
   7  12   6        4.85        3.57     12.14 o 
   8  12   6      165.92      139.33     15.05 o 
   9  12   6       80.29       34.14     15.80 o 
   1  13   6     1855.32     1810.46     21.81 o 
   2  13   6       25.24       33.18      9.19 o 
   3  13   6      652.17      606.89     15.92 o 
   4  13   6      572.74      585.94     19.13 o 
   5  13   6      195.13      155.92     13.67 o 
   6  13   6       10.26        7.56     11.55 o 
   7  13   6       23.93       44.96     13.98 o 
   8  13   6       75.82       78.16     14.59 o 
   9  13   6       37.39       42.00     17.15 o 
   0  14   6        0.62       -5.53     11.91 o 
   1  14   6      556.73      574.74     15.46 o 
   2  14   6        2.78        0.95      9.52 o 
   3  14   6      383.67      389.90     15.42 o 
   4  14   6       87.50       64.10     11.61 o 
   5  14   6        0.52        7.84     11.60 o 
   6  14   6       85.34       95.10     14.27 o 
   7  14   6       53.97       90.06     15.38 o 
   8  14   6      105.00       98.16     15.57 o 
   1  15   6        2.61       12.98      9.84 o 
   2  15   6        0.54       -4.73      9.90 o 
   3  15   6        5.60        4.40     11.37 o 
   4  15   6       69.83       56.74     12.22 o 
   5  15   6      134.40      131.88     14.51 o 
   6  15   6       50.42       29.76     13.99 o 
   7  15   6      181.29      186.24     17.59 o 
   8  15   6       41.54       47.16     18.26 o 
   0  16   6      281.29      296.67     20.25 o 
   1  16   6        0.14       20.97     12.04 o 
   2  16   6      347.54      370.29     16.69 o 
   3  16   6      133.67      127.60     14.18 o 
   4  16   6      320.80      294.87     20.40 o 
   5  16   6        5.01       -5.11     12.65 o 
   6  16   6      270.15      271.94     18.90 o 
   7  16   6      177.58      175.70     18.04 o 
   1  17   6      107.20      109.62     14.44 o 
   2  17   6       22.20       38.42     12.67 o 
   3  17   6      266.22      244.28     16.45 o 
   4  17   6      499.51      507.50     21.34 o 
   5  17   6      127.81      138.18     19.80 o 
   6  17   6        6.08      -14.28     14.28 o 
   7  17   6        0.09        1.74     15.59 o 
   0  18   6      311.29      332.05     26.20 o 
   1  18   6        2.27      -13.47     13.47 o 
   2  18   6       40.52       16.04     13.44 o 
   3  18   6      491.33      522.47     22.91 o 
   4  18   6      259.29      247.13     18.81 o 
   5  18   6        5.81      -15.01     16.85 o 
   6  18   6        0.43        0.46     15.99 o 
   1  19   6        0.00       15.62     16.48 o 
   2  19   6       28.25       25.25     14.76 o 
   3  19   6        0.19        3.99     15.60 o 
   4  19   6      650.95      663.35     25.11 o 
   5  19   6      221.69      322.73     22.97 o 
   0  20   6       15.66       20.07     27.28 o 
   1  20   6       99.39      111.89     19.09 o 
   2  20   6      162.92      216.24     21.00 o 
   3  20   6      379.96      449.74     24.06 o 
   4  20   6       24.86       -6.11     18.29 o 
   1  21   6       17.94       -4.50     25.69 o 
   2  21   6       70.66      115.59     24.22 o 
   3  21   6       57.54       24.37     19.13 o 
   0  22   6      255.00      245.98     39.54 o 
   1  22   6        8.38       25.53     28.18 o 
   1   1   7     5680.96     5482.96     41.34 o 
   2   1   7     3517.70     3371.13     25.69 o 
   3   1   7      199.27      248.14      7.51 o 
   4   1   7     1237.56     1308.16     15.65 o 
   5   1   7       51.06       33.53      6.42 o 
   6   1   7      157.04      166.02      9.01 o 
   7   1   7     2050.67     1979.73     23.61 o 
   8   1   7      158.98      144.47     11.61 o 
   9   1   7        7.66       -9.07     10.67 o 
  10   1   7      349.68      399.21     20.49 o 
  11   1   7      697.55      823.71     55.25 o 
   0   2   7      116.04      101.46      8.68 o 
   1   2   7     3954.37     3782.77     26.27 o 
   2   2   7       56.18       75.56      6.07 o 
   3   2   7     1122.41     1124.25     16.27 o 
   4   2   7     1869.02     2156.84     22.04 o 
   5   2   7      223.14      229.81      9.13 o 
   6   2   7       72.44       88.62      7.42 o 
   7   2   7      127.12      145.07     10.69 o 
   8   2   7       96.61       88.49     11.37 o 
   9   2   7        0.03      -11.70     11.70 o 
  10   2   7        6.41       11.39     16.79 o 
  11   2   7        1.10       -5.69     20.24 o 
   1   3   7     2892.93     3082.39     22.59 o 
   2   3   7       74.56       93.48      6.77 o 
   3   3   7     1284.40     1370.61     18.39 o 
   4   3   7       63.76       60.80      6.26 o 
   5   3   7       48.80       40.20      6.59 o 
   6   3   7      114.25      150.90      9.97 o 
   7   3   7      111.56      163.89     12.42 o 
   8   3   7     1415.43     1421.88     25.88 o 
   9   3   7      641.55      694.45     22.87 o 
  10   3   7       32.68        9.16     15.95 o 
  11   3   7       36.03       48.50     19.45 o 
   0   4   7    12488.73    12877.09     99.42 o 
   1   4   7      746.20      740.42      9.95 o 
   2   4   7      455.78      424.08      7.95 o 
   3   4   7      247.99      284.79      9.22 o 
   4   4   7      851.91      955.38     16.60 o 
   5   4   7      192.68      178.45      9.55 o 
   6   4   7     1024.55     1035.09     22.54 o 
   7   4   7      135.48      141.45     12.28 o 
   8   4   7      462.93      454.02     18.12 o 
   9   4   7       18.22        0.12     14.08 o 
  10   4   7       15.92      -20.75     20.75 o 
   1   5   7     1935.65     1982.11     17.47 o 
   2   5   7       39.83       35.54      5.16 o 
   3   5   7        5.51       -4.14      6.17 o 
   4   5   7      670.61      664.10     12.96 o 
   5   5   7       79.94       82.76      7.94 o 
   6   5   7      383.58      409.70     14.17 o 
   7   5   7        2.09        9.53     10.75 o 
   8   5   7        5.65       20.79     12.44 o 
   9   5   7       49.42       44.53     14.89 o 
  10   5   7       11.06        1.94     18.14 o 
   0   6   7     1081.30     1166.30     18.10 o 
   1   6   7       70.83      132.10      7.28 o 
   2   6   7     2062.15     2390.95     21.33 o 
   3   6   7       55.71       43.35      6.89 o 
   4   6   7      136.96      142.47      7.60 o 
   5   6   7      825.39      834.19     18.97 o 
   6   6   7      485.64      465.51     16.27 o 
   7   6   7      464.12      493.15     18.02 o 
   8   6   7      435.19      417.61     23.97 o 
   9   6   7       15.12       -2.39     15.07 o 
  10   6   7      103.65       91.12     22.32 o 
   1   7   7      191.95      202.58      6.29 o 
   2   7   7       48.43       44.34      5.60 o 
   3   7   7     2687.47     2649.43     25.13 o 
   4   7   7        7.63        0.54      5.50 o 
   5   7   7      172.04      164.33     11.65 o 
   6   7   7     1341.69     1271.60     30.12 o 
   7   7   7        2.21       12.50     12.79 o 
   8   7   7      308.39      358.55     19.45 o 
   9   7   7       63.30       65.33     17.22 o 
  10   7   7        2.41      -19.70     19.70 o 
   0   8   7     3545.52     3762.99     40.92 o 
   1   8   7       42.90       33.93      5.37 o 
   2   8   7     3672.36     3690.61     29.64 o 
   3   8   7      351.64      330.25     10.59 o 
   4   8   7     2328.02     2301.51     23.50 o 
   5   8   7      852.16      794.24     15.90 o 
   6   8   7     2004.32     1947.07     34.23 o 
   7   8   7       28.14       13.83     13.21 o 
   8   8   7        3.74        8.91     13.76 o 
   9   8   7      122.80      117.87     18.42 o 
  10   8   7       31.36       47.98     21.81 o 
   1   9   7     1551.55     1657.44     17.47 o 
   2   9   7      112.64      109.16      6.84 o 
   3   9   7      517.53      456.79     12.41 o 
   4   9   7       10.58        4.33      6.88 o 
   5   9   7        0.34       15.83      9.13 o 
   6   9   7       31.05       37.67     12.00 o 
   7   9   7     1421.16     1374.92     30.15 o 
   8   9   7       66.66       70.20     17.18 o 
   9   9   7       17.25       41.16     17.68 o 
  10   9   7      147.45      133.72     24.95 o 
   0  10   7     3122.05     3142.27     40.77 o 
   1  10   7       92.42      100.36      7.04 o 
   2  10   7       37.30       48.28      6.09 o 
   3  10   7       14.77        5.47      7.20 o 
   4  10   7     1808.12     1813.13     23.80 o 
   5  10   7       25.00       14.72      9.22 o 
   6  10   7        8.92       17.76      9.80 o 
   7  10   7        0.23        7.68     13.92 o 
   8  10   7       29.89       24.17     16.33 o 
   9  10   7       15.31      -10.74     16.93 o 
   1  11   7     1890.21     1839.36     19.94 o 
   2  11   7      102.56      107.79      7.28 o 
   3  11   7       39.12       55.99      8.36 o 
   4  11   7     1989.58     1872.07     26.83 o 
   5  11   7      601.85      556.65     16.44 o 
   6  11   7       25.30       18.89     10.56 o 
   7  11   7      293.99      304.76     14.96 o 
   8  11   7       38.50       25.73     14.23 o 
   9  11   7       37.46       42.70     18.21 o 
   0  12   7       84.70      121.99     16.12 o 
   1  12   7       38.12       24.54      7.10 o 
   2  12   7       40.03       32.27      8.78 o 
   3  12   7       24.24       12.25      8.42 o 
   4  12   7        0.16        5.16      9.86 o 
   5  12   7       43.77       28.81     10.61 o 
   6  12   7      349.50      333.27     15.73 o 
   7  12   7      294.78      340.67     16.73 o 
   8  12   7        7.02       -2.84     13.67 o 
   9  12   7      224.84      261.01     22.16 o 
   1  13   7      473.10      516.65     12.66 o 
   2  13   7        4.03       -8.80      8.80 o 
   3  13   7      391.83      376.77     13.86 o 
   4  13   7        1.19       -9.94      9.94 o 
   5  13   7       75.31       67.68     11.70 o 
   6  13   7      112.26       97.53     13.34 o 
   7  13   7       80.03       77.50     13.76 o 
   8  13   7      148.20      166.20     16.73 o 
   9  13   7       27.33       22.25     24.86 o 
   0  14   7      758.98      772.36     23.42 o 
   1  14   7       94.88      100.63     10.68 o 
   2  14   7     1628.74     1596.23     24.99 o 
   3  14   7       11.49       -9.81     10.64 o 
   4  14   7       10.22       14.04     11.03 o 
   5  14   7      323.91      309.97     16.41 o 
   6  14   7      209.70      217.08     18.22 o 
   7  14   7       24.74        8.35     13.45 o 
   8  14   7       21.20        4.83     14.15 o 
   1  15   7      542.41      582.47     17.66 o 
   2  15   7     1153.22     1152.59     22.01 o 
   3  15   7     1120.15     1126.14     24.76 o 
   4  15   7     1254.94     1206.59     26.11 o 
   5  15   7        5.31       -5.09     12.34 o 
   6  15   7        9.08       11.31     13.95 o 
   7  15   7      333.28      350.74     19.37 o 
   8  15   7        1.29       17.27     15.41 o 
   0  16   7      298.07      286.51     20.53 o 
   1  16   7      942.82      918.60     22.52 o 
   2  16   7        6.52       -3.89     13.27 o 
   3  16   7       30.09       20.52     12.58 o 
   4  16   7       90.84      128.17     17.73 o 
   5  16   7       60.18       68.00     14.33 o 
   6  16   7        0.16      -13.62     13.62 o 
   7  16   7      152.46      169.35     17.64 o 
   1  17   7      191.47      230.42     15.58 o 
   2  17   7      333.27      307.60     16.68 o 
   3  17   7       45.28       52.62     13.81 o 
   4  17   7      135.27      148.64     17.67 o 
   5  17   7       45.32       53.83     15.53 o 
   6  17   7      114.83      112.84     17.59 o 
   7  17   7       17.40       25.90     15.95 o 
   0  18   7       35.80       64.58     23.30 o 
   1  18   7      751.83      845.30     26.13 o 
   2  18   7        8.93        7.53     13.92 o 
   3  18   7      129.17       80.17     15.81 o 
   4  18   7      216.28      198.36     18.36 o 
   5  18   7        0.88      -11.18     16.34 o 
   6  18   7       20.08       34.99     17.71 o 
   1  19   7       72.52      104.04     18.72 o 
   2  19   7       59.62       88.03     15.98 o 
   3  19   7        1.95        8.17     15.96 o 
   4  19   7       70.15       87.78     17.09 o 
   5  19   7       72.73       91.27     18.69 o 
   0  20   7       36.65       60.38     43.02 o 
   1  20   7      127.75      179.63     22.11 o 
   2  20   7       14.82       -5.27     17.16 o 
   3  20   7      708.72      721.67     34.97 o 
   4  20   7        7.81       11.50     17.02 o 
   1  21   7       35.46       75.68     24.77 o 
   2  21   7       30.80        1.66     21.16 o 
   3  21   7      131.46      136.16     21.22 o 
   0  22   7       17.46       11.76     29.66 o 
   0   0   8     1821.74     2280.16     41.03 o 
   1   0   8     2059.31     2194.99     31.64 o 
   2   0   8      296.16      283.99     13.54 o 
   3   0   8     8796.74     9431.83     82.63 o 
   4   0   8       29.03       47.77      8.27 o 
   5   0   8       94.59       70.94      9.79 o 
   6   0   8      408.47      486.45     16.83 o 
   7   0   8      842.85      824.91     27.17 o 
   8   0   8      411.49      372.59     22.42 o 
   9   0   8       83.78       81.50     17.62 o 
  10   0   8      550.81      536.13     40.56 o 
  11   0   8       33.74       16.18     33.79 o 
   1   1   8    11899.95    11809.94     79.79 o 
   2   1   8      737.85      606.99     10.66 o 
   3   1   8       43.97       36.71      5.66 o 
   4   1   8      404.45      493.33     13.92 o 
   5   1   8        9.74       12.12      6.24 o 
   6   1   8       16.12        4.68      6.74 o 
   7   1   8     1091.47     1078.41     19.03 o 
   8   1   8      285.35      303.86     16.53 o 
   9   1   8       60.46       78.87     12.78 o 
  10   1   8       19.77       12.28     15.52 o 
  11   1   8        7.57       12.50     29.81 o 
   0   2   8        6.80       15.63      6.66 o 
   1   2   8     3889.86     3825.66     29.16 o 
   2   2   8     1262.43     1305.98     15.48 o 
   3   2   8     4832.00     4925.10     40.10 o 
   4   2   8     3473.71     3459.33     29.25 o 
   5   2   8       65.76       64.70      6.82 o 
   6   2   8      115.01      114.35      8.08 o 
   7   2   8       10.09       -6.18      9.13 o 
   8   2   8      558.11      577.83     17.17 o 
   9   2   8        4.94       26.77     13.32 o 
  10   2   8      504.09      487.83     26.16 o 
  11   2   8       98.29      151.98     21.18 o 
   1   3   8       96.32      133.42      4.69 o 
   2   3   8     4797.94     4811.14     33.13 o 
   3   3   8      225.21      207.72      9.31 o 
   4   3   8      184.32      220.51     10.85 o 
   5   3   8      323.81      278.16      9.55 o 
   6   3   8       59.11       46.44      9.19 o 
   7   3   8      429.91      457.05     16.50 o 
   8   3   8      529.94      481.53     17.69 o 
   9   3   8      376.23      388.96     19.06 o 
  10   3   8        0.15      -17.29     17.29 o 
   0   4   8       21.44       22.09      6.28 o 
   1   4   8       53.74       58.18      4.86 o 
   2   4   8       43.66       58.73      5.85 o 
   3   4   8     1661.36     1795.22     20.83 o 
   4   4   8      102.40      154.77      9.54 o 
   5   4   8      693.78      707.28     15.48 o 
   6   4   8       57.63       78.56     10.13 o 
   7   4   8     1213.82     1125.95     22.46 o 
   8   4   8       55.56       52.18     12.77 o 
   9   4   8        5.75       -9.34     13.36 o 
  10   4   8      229.25      259.69     21.70 o 
   1   5   8      923.79      967.94     12.24 o 
   2   5   8     1138.45     1238.81     15.12 o 
   3   5   8     1435.54     1477.68     17.23 o 
   4   5   8     1761.63     1857.09     21.82 o 
   5   5   8     3251.37     3122.48     31.99 o 
   6   5   8      709.29      679.74     17.95 o 
   7   5   8      965.64      878.36     22.89 o 
   8   5   8       18.52       36.33     12.86 o 
   9   5   8      299.60      284.18     18.93 o 
  10   5   8        0.24       -3.38     18.28 o 
   0   6   8      560.66      586.96     13.91 o 
   1   6   8     1165.37     1207.01     14.08 o 
   2   6   8       11.91        8.33      5.51 o 
   3   6   8     3510.20     3587.09     30.93 o 
   4   6   8     2764.61     2849.77     29.68 o 
   5   6   8      157.84      143.48     10.37 o 
   6   6   8      109.80      125.80     12.66 o 
   7   6   8     1290.98     1351.11     26.67 o 
   8   6   8      100.72      116.60     15.30 o 
   9   6   8        5.17       -1.16     16.46 o 
  10   6   8        4.24        1.86     19.74 o 
   1   7   8      167.03      188.35      6.11 o 
   2   7   8      374.14      430.21      9.31 o 
   3   7   8      299.14      290.79      9.56 o 
   4   7   8       62.39       40.42      7.20 o 
   5   7   8      161.40      159.21     11.84 o 
   6   7   8      379.30      339.63     15.24 o 
   7   7   8     2978.81     2719.96     40.30 o 
   8   7   8       50.22       58.17     14.71 o 
   9   7   8        2.31        6.09     16.01 o 
  10   7   8        7.46      -19.34     19.34 o 
   0   8   8     9354.80     9439.10     79.39 o 
   1   8   8     1183.40     1286.97     13.62 o 
   2   8   8       23.14        6.89      5.77 o 
   3   8   8     1568.82     1585.73     19.47 o 
   4   8   8      194.07      178.77      8.23 o 
   5   8   8      476.38      430.03     17.23 o 
   6   8   8      704.78      728.72     20.44 o 
   7   8   8      116.78       97.24     14.66 o 
   8   8   8       54.25       32.49     14.36 o 
   9   8   8       94.14       87.14     19.60 o 
  10   8   8      104.91      154.37     24.69 o 
   1   9   8      598.29      525.29      9.70 o 
   2   9   8       17.98       25.91      6.43 o 
   3   9   8      893.67      853.96     15.02 o 
   4   9   8       74.29       86.66     10.02 o 
   5   9   8      388.95      362.13     16.11 o 
   6   9   8       62.03       63.43     10.42 o 
   7   9   8      445.24      461.73     20.25 o 
   8   9   8      290.20      300.49     19.46 o 
   9   9   8        9.90       14.52     18.66 o 
  10   9   8       34.36       47.74     22.81 o 
   0  10   8     4175.01     4038.00     48.46 o 
   1  10   8     1485.20     1450.04     16.27 o 
   2  10   8       43.68       52.78      6.83 o 
   3  10   8       98.25      113.11      8.72 o 
   4  10   8       90.20       79.00      9.36 o 
   5  10   8      328.47      317.16     13.16 o 
   6  10   8      721.68      650.30     17.44 o 
   7  10   8       64.35       62.60     14.91 o 
   8  10   8      366.75      388.33     22.93 o 
   9  10   8       33.63       26.99     19.58 o 
   1  11   8       36.17       45.10      7.01 o 
   2  11   8      575.64      572.57     12.90 o 
   3  11   8       42.78       42.15      8.36 o 
   4  11   8     1241.88     1237.92     24.91 o 
   5  11   8      142.49      131.35     11.52 o 
   6  11   8       60.76       52.20     10.98 o 
   7  11   8      126.90      130.53     12.88 o 
   8  11   8        2.58        7.47     14.49 o 
   9  11   8      239.92      251.50     24.88 o 
   0  12   8       12.30       21.75     11.03 o 
   1  12   8      321.87      331.32     10.32 o 
   2  12   8      868.01      834.03     19.30 o 
   3  12   8      816.30      788.17     17.20 o 
   4  12   8      104.32       99.43     11.44 o 
   5  12   8        4.80       -3.33     10.06 o 
   6  12   8       19.93       32.05     14.53 o 
   7  12   8       17.10       21.39     12.01 o 
   8  12   8        9.28        5.09     12.63 o 
   9  12   8       16.93       35.40     17.64 o 
   1  13   8      796.04      762.25     14.71 o 
   2  13   8       21.42       30.25      9.61 o 
   3  13   8     1295.69     1205.37     21.28 o 
   4  13   8       55.27       62.34     11.41 o 
   5  13   8       57.54       50.40     11.53 o 
   6  13   8      154.68      132.46     13.60 o 
   7  13   8      620.55      601.04     21.01 o 
   8  13   8       10.75       14.92     13.69 o 
   0  14   8     1307.91     1315.51     29.52 o 
   1  14   8     1811.31     1818.20     26.26 o 
   2  14   8       82.66       83.54     11.46 o 
   3  14   8       97.51       94.89     13.29 o 
   4  14   8      468.86      434.87     17.46 o 
   5  14   8      151.45      140.84     14.32 o 
   6  14   8        0.01      -13.14     13.14 o 
   7  14   8       44.16       42.20     13.90 o 
   8  14   8      123.67      189.16     17.49 o 
   1  15   8     1338.93     1322.95     25.51 o 
   2  15   8      207.78      232.72     13.45 o 
   3  15   8        4.21        4.58     11.72 o 
   4  15   8        0.05        8.27     12.11 o 
   5  15   8        6.40      -13.45     13.45 o 
   6  15   8        0.79        6.34     12.79 o 
   7  15   8      314.90      350.58     20.63 o 
   8  15   8       26.57       27.75     15.41 o 
   0  16   8      658.21      695.99     26.37 o 
   1  16   8       26.44       37.36     12.18 o 
   2  16   8       72.55       86.04     12.51 o 
   3  16   8     1062.64     1057.81     25.35 o 
   4  16   8        2.49       -8.12     12.32 o 
   5  16   8       92.38       82.44     15.41 o 
   6  16   8       38.57        9.67     14.39 o 
   7  16   8        0.02        2.11     14.76 o 
   1  17   8      255.87      243.82     17.11 o 
   2  17   8       20.53        9.31     17.02 o 
   3  17   8       58.54       70.90     16.03 o 
   4  17   8      177.48      165.86     16.76 o 
   5  17   8       16.60       19.62     14.85 o 
   6  17   8      276.55      322.43     20.07 o 
   7  17   8      263.17      378.18     30.36 o 
   0  18   8      380.29      426.67     32.96 o 
   1  18   8       32.81       47.11     15.39 o 
   2  18   8       63.06       56.13     15.89 o 
   3  18   8      210.33      183.52     16.46 o 
   4  18   8      109.47       99.80     16.64 o 
   5  18   8       47.53       32.83     16.06 o 
   6  18   8       30.32       66.45     17.42 o 
   1  19   8       86.53      105.30     18.19 o 
   2  19   8      280.49      298.42     21.89 o 
   3  19   8       16.90       -8.91     15.82 o 
   4  19   8       66.33       33.21     16.29 o 
   5  19   8        1.19      -16.79     16.79 o 
   0  20   8      232.46      236.97     36.30 o 
   1  20   8       24.36       11.07     20.37 o 
   2  20   8       25.33        6.82     17.31 o 
   3  20   8      293.80      296.12     23.02 o 
   4  20   8        2.68      -16.54     16.54 o 
   1  21   8       27.91       37.05     23.84 o 
   2  21   8      168.39      223.64     27.44 o 
   3  21   8        6.48       23.87     19.14 o 
   1   1   9     5477.21     5545.34     41.70 o 
   2   1   9      338.60      330.45      8.81 o 
   3   1   9      789.61      758.11     14.60 o 
   4   1   9     3321.42     3336.32     27.49 o 
   5   1   9     1180.88     1208.07     15.99 o 
   6   1   9       14.70        4.05      6.66 o 
   7   1   9        6.74       -0.75      9.18 o 
   8   1   9        1.99      -10.90     10.90 o 
   9   1   9       86.36       89.06     14.69 o 
  10   1   9      298.20      384.27     21.71 o 
  11   1   9       16.70       11.90     26.19 o 
   0   2   9      802.92      755.63     15.01 o 
   1   2   9      254.00      264.89      8.58 o 
   2   2   9       37.08       17.79      4.04 o 
   3   2   9     2629.41     2887.92     27.67 o 
   4   2   9      358.39      353.15      9.20 o 
   5   2   9      267.76      290.69      8.97 o 
   6   2   9     1937.05     1807.61     24.04 o 
   7   2   9       32.25       44.07      9.92 o 
   8   2   9     1147.07     1018.22     21.46 o 
   9   2   9      515.77      536.46     22.24 o 
  10   2   9       44.23       40.17     17.34 o 
   1   3   9      520.71      533.07      7.94 o 
   2   3   9      313.44      278.53      7.67 o 
   3   3   9     1102.94     1366.23     18.21 o 
   4   3   9       72.74       76.02      7.82 o 
   5   3   9       24.49       23.90      6.74 o 
   6   3   9      634.63      649.98     16.49 o 
   7   3   9       78.59       80.19     10.98 o 
   8   3   9        3.61       24.57     12.44 o 
   9   3   9      772.38      783.86     32.30 o 
  10   3   9      148.44      167.15     21.78 o 
   0   4   9      155.19      123.93      8.71 o 
   1   4   9      891.48      896.90     11.15 o 
   2   4   9     2932.67     2944.35     22.29 o 
   3   4   9     6532.43     6723.77     52.71 o 
   4   4   9      587.28      564.92     13.74 o 
   5   4   9        0.66       -7.37      7.37 o 
   6   4   9       90.09       71.36     10.09 o 
   7   4   9       91.20      114.30     12.06 o 
   8   4   9      318.14      274.97     15.29 o 
   9   4   9      598.02      632.69     24.16 o 
  10   4   9       28.53       28.23     18.13 o 
   1   5   9     8155.34     8396.21     52.07 o 
   2   5   9     4037.07     4164.88     30.65 o 
   3   5   9      922.64      921.62     13.47 o 
   4   5   9       19.31       16.49      6.57 o 
   5   5   9       83.99      105.96      9.20 o 
   6   5   9      602.25      548.64     18.32 o 
   7   5   9        4.57       44.26     11.89 o 
   8   5   9       65.75       48.53     13.68 o 
   9   5   9        2.29        3.82     14.65 o 
  10   5   9        1.44       14.62     19.55 o 
   0   6   9    11823.37    12141.05    102.39 o 
   1   6   9     4972.59     4977.52     36.47 o 
   2   6   9     7085.29     6872.23     48.23 o 
   3   6   9     2284.23     2453.00     23.95 o 
   4   6   9       92.00       70.99      7.87 o 
   5   6   9      341.77      367.25     13.15 o 
   6   6   9      790.83      777.65     21.73 o 
   7   6   9     2185.85     2177.72     34.61 o 
   8   6   9       44.58       17.75     13.78 o 
   9   6   9       18.36       34.91     17.79 o 
  10   6   9        7.90       18.02     19.59 o 
   1   7   9     2254.64     2178.32     18.50 o 
   2   7   9      474.50      473.69     10.19 o 
   3   7   9      489.94      468.37     10.70 o 
   4   7   9       36.83       27.69      7.44 o 
   5   7   9      142.44      170.13     12.46 o 
   6   7   9      192.15      172.46     13.38 o 
   7   7   9     2409.39     2255.82     36.54 o 
   8   7   9      174.02      196.94     16.84 o 
   9   7   9      204.41      234.77     23.99 o 
  10   7   9       23.83       67.17     20.93 o 
   0   8   9    27070.56    27569.06    209.49 o 
   1   8   9      105.75      102.66      5.76 o 
   2   8   9     2029.60     2190.60     21.57 o 
   3   8   9       90.76       79.65      7.77 o 
   4   8   9       19.73       13.34      7.40 o 
   5   8   9      270.26      291.31     11.61 o 
   6   8   9      755.57      751.27     20.54 o 
   7   8   9      842.05      822.41     24.18 o 
   8   8   9      271.59      271.62     19.18 o 
   9   8   9       18.68       15.97     18.19 o 
  10   8   9        4.04      -20.50     20.50 o 
   1   9   9      187.35      199.80      6.91 o 
   2   9   9     2907.97     2812.63     25.86 o 
   3   9   9       72.33       61.36      7.48 o 
   4   9   9       13.97        9.57      7.91 o 
   5   9   9      106.87      118.81     10.65 o 
   6   9   9     1364.59     1278.61     23.52 o 
   7   9   9       14.54       28.24     13.88 o 
   8   9   9      413.64      345.22     22.46 o 
   9   9   9       10.70      -17.60     17.60 o 
  10   9   9        0.08        2.62     21.70 o 
   0  10   9      590.01      544.48     15.20 o 
   1  10   9       29.44       19.66      5.56 o 
   2  10   9       16.55       22.58      6.95 o 
   3  10   9      686.80      735.06     14.76 o 
   4  10   9        0.01        2.89      8.25 o 
   5  10   9      135.46      145.84     13.92 o 
   6  10   9      446.62      450.85     15.84 o 
   7  10   9      142.57      128.07     16.58 o 
   8  10   9       11.74       19.66     14.95 o 
   9  10   9      230.04      207.88     28.01 o 
   1  11   9      376.66      385.01      9.51 o 
   2  11   9      300.06      335.51     16.99 o 
   3  11   9       70.18       46.51      8.92 o 
   4  11   9     1377.17     1360.23     29.31 o 
   5  11   9       15.89       24.77     10.03 o 
   6  11   9      171.33      184.61     13.37 o 
   7  11   9        4.36        2.87     14.67 o 
   8  11   9      338.41      349.93     19.89 o 
   9  11   9       50.20       49.16     20.35 o 
   0  12   9     5161.98     4959.46     58.85 o 
   1  12   9      162.86      155.09      8.70 o 
   2  12   9      333.42      338.59     12.81 o 
   3  12   9      344.74      375.32     13.45 o 
   4  12   9      543.20      522.25     20.17 o 
   5  12   9        0.75       -9.90      9.90 o 
   6  12   9      928.82      942.97     21.88 o 
   7  12   9      127.05      121.08     14.86 o 
   8  12   9      181.86      178.75     17.51 o 
   9  12   9       35.99       36.74     17.71 o 
   1  13   9      254.90      257.67     12.42 o 
   2  13   9      685.07      620.44     17.21 o 
   3  13   9      593.87      581.33     18.97 o 
   4  13   9      687.14      685.24     18.94 o 
   5  13   9      220.71      258.92     14.56 o 
   6  13   9       38.17       65.98     14.65 o 
   7  13   9      357.24      341.79     17.09 o 
   8  13   9       40.58       43.92     14.50 o 
   0  14   9     2593.22     2533.68     44.14 o 
   1  14   9        5.72       -2.78     10.47 o 
   2  14   9      595.62      609.35     16.69 o 
   3  14   9      147.00      143.51     15.49 o 
   4  14   9      218.08      200.36     16.01 o 
   5  14   9      464.07      477.14     17.08 o 
   6  14   9        3.96       -2.73     11.85 o 
   7  14   9        0.01        5.76     13.55 o 
   8  14   9       23.07       -4.85     16.52 o 
   1  15   9       27.12       49.98     12.00 o 
   2  15   9      409.54      418.33     15.72 o 
   3  15   9        8.93        5.15     11.83 o 
   4  15   9      668.28      670.66     20.82 o 
   5  15   9       52.01       40.45     12.90 o 
   6  15   9        0.02       10.62     12.77 o 
   7  15   9      211.05      220.10     18.05 o 
   8  15   9        4.16      -19.09     21.64 o 
   0  16   9     1992.19     2012.66     48.18 o 
   1  16   9        0.22       17.65     11.58 o 
   2  16   9      421.10      441.42     18.06 o 
   3  16   9      406.44      449.57     18.88 o 
   4  16   9      124.82      133.59     15.35 o 
   5  16   9       27.72       25.67     13.68 o 
   6  16   9      136.15      143.51     15.84 o 
   7  16   9      155.19      181.97     18.32 o 
   1  17   9       22.62       21.86     12.50 o 
   2  17   9      299.78      302.78     17.92 o 
   3  17   9        3.72        4.69     12.97 o 
   4  17   9       11.90       15.89     14.38 o 
   5  17   9      517.27      495.60     21.35 o 
   6  17   9        8.49        4.06     16.88 o 
   0  18   9        7.08       -1.16     22.60 o 
   1  18   9      489.25      528.08     22.58 o 
   2  18   9        8.25       -6.85     14.75 o 
   3  18   9      192.04      209.41     17.12 o 
   4  18   9       14.10       23.89     15.94 o 
   5  18   9        0.01       -0.35     14.99 o 
   6  18   9        2.02      -14.85     15.76 o 
   1  19   9        5.63      -15.42     17.18 o 
   2  19   9       69.03       54.45     17.62 o 
   3  19   9       63.31       89.22     17.58 o 
   4  19   9       29.61       30.14     16.46 o 
   5  19   9        1.91      -16.29     16.29 o 
   0  20   9        4.88      -26.72     26.72 o 
   1  20   9       83.96       61.56     25.11 o 
   2  20   9       22.66       21.51     19.97 o 
   3  20   9        2.22        1.60     16.81 o 
   4  20   9       49.29       52.41     17.24 o 
   1  21   9        6.42       15.67     24.00 o 
   2  21   9        0.51       -2.57     20.29 o 
   3  21   9       72.23       89.57     24.50 o 
   0   0  10     4541.82     4096.92     66.07 o 
   1   0  10     1475.20     1451.00     18.94 o 
   2   0  10      245.43      281.63      8.78 o 
   3   0  10     1162.76     1180.23     21.20 o 
   4   0  10      371.56      420.40     13.71 o 
   5   0  10        2.23      -11.87     11.87 o 
   6   0  10     5176.88     5080.25     56.39 o 
   7   0  10      876.15      781.80     27.48 o 
   8   0  10      509.41      533.27     23.67 o 
   9   0  10      382.99      369.70     27.85 o 
  10   0  10      277.31      395.02     35.01 o 
   1   1  10     1906.96     1845.95     17.70 o 
   2   1  10     4047.71     4059.47     29.93 o 
   3   1  10       45.49       43.40      5.78 o 
   4   1  10      441.60      493.34     10.00 o 
   5   1  10      600.89      607.99     14.11 o 
   6   1  10       40.14       38.33      8.09 o 
   7   1  10      105.82      108.53     11.09 o 
   8   1  10      771.97      803.55     21.90 o 
   9   1  10      644.82      656.23     22.21 o 
  10   1  10       42.42       55.66     16.70 o 
   0   2  10       28.40       31.06      6.73 o 
   1   2  10      216.31      238.61      6.48 o 
   2   2  10      696.19      789.80     10.80 o 
   3   2  10      609.42      589.46     12.87 o 
   4   2  10      327.62      325.94      8.75 o 
   5   2  10       22.11       15.11      6.05 o 
   6   2  10      143.97      149.68     10.38 o 
   7   2  10       50.65       58.87      9.83 o 
   8   2  10       34.26       18.58     11.17 o 
   9   2  10      560.94      570.93     22.93 o 
  10   2  10       75.60       81.05     19.61 o 
   1   3  10     1817.71     1764.30     15.27 o 
   2   3  10     2207.27     2282.19     19.62 o 
   3   3  10      688.12      763.14     14.09 o 
   4   3  10       93.63      141.55      8.80 o 
   5   3  10       13.28       17.98      7.63 o 
   6   3  10      116.45      130.50     10.51 o 
   7   3  10      280.48      283.28     14.37 o 
   8   3  10      979.05     1071.31     27.90 o 
   9   3  10      691.37      696.28     24.19 o 
  10   3  10      477.33      481.89     25.45 o 
   0   4  10     1609.52     1639.78     21.98 o 
   1   4  10     1697.87     1793.68     16.94 o 
   2   4  10        5.19       12.42      5.22 o 
   3   4  10     2384.10     2528.55     25.34 o 
   4   4  10      386.79      427.96     12.36 o 
   5   4  10       14.12       14.22      8.18 o 
   6   4  10        2.71        5.80      9.89 o 
   7   4  10     1399.72     1228.83     24.00 o 
   8   4  10       99.55       87.76     13.95 o 
   9   4  10       70.00       68.56     16.65 o 
  10   4  10       26.10       17.74     17.98 o 
   1   5  10    16242.58    16788.77    100.85 o 
   2   5  10       64.83       71.33      5.89 o 
   3   5  10      903.61      918.87     13.95 o 
   4   5  10       57.36       89.79      8.40 o 
   5   5  10       10.45       10.07      8.50 o 
   6   5  10     1455.45     1408.95     26.47 o 
   7   5  10     4607.43     4503.38     73.24 o 
   8   5  10      106.04       79.29     14.54 o 
   9   5  10       50.04       38.95     16.20 o 
  10   5  10      432.26      471.45     36.16 o 
   0   6  10     7433.71     7411.21     63.47 o 
   1   6  10     4567.73     4938.45     34.43 o 
   2   6  10       88.17       92.73      7.06 o 
   3   6  10      777.79      742.12     13.19 o 
   4   6  10      540.94      613.20     13.76 o 
   5   6  10        1.35       -1.17      9.31 o 
   6   6  10     1603.41     1414.45     26.73 o 
   7   6  10      652.22      657.13     26.73 o 
   8   6  10       59.04       78.21     14.96 o 
   9   6  10       61.53       69.27     17.46 o 
  10   6  10        7.62       -4.14     20.60 o 
   1   7  10     1911.73     2043.49     18.96 o 
   2   7  10      878.52      925.72     13.87 o 
   3   7  10       65.89       42.54      6.70 o 
   4   7  10      664.25      647.08     14.29 o 
   5   7  10      248.36      260.59     13.75 o 
   6   7  10      704.06      745.51     21.04 o 
   7   7  10       64.04       35.06     13.40 o 
   8   7  10       12.92        7.07     15.07 o 
   9   7  10       16.13        8.41     17.48 o 
  10   7  10       19.77       30.36     20.12 o 
   0   8  10     1455.11     1327.24     23.55 o 
   1   8  10     1200.01     1187.12     13.49 o 
   2   8  10        7.97       -1.21      5.93 o 
   3   8  10       22.20       13.62      6.50 o 
   4   8  10      496.16      500.01     15.41 o 
   5   8  10        1.35        4.04      8.30 o 
   6   8  10      357.80      317.52     15.76 o 
   7   8  10      723.72      700.06     23.05 o 
   8   8  10       28.14       24.64     20.36 o 
   9   8  10       69.16       52.99     21.04 o 
  10   8  10       60.47       86.86     21.89 o 
   1   9  10      603.25      637.80     10.32 o 
   2   9  10      962.79      927.89     14.69 o 
   3   9  10     1356.69     1277.14     17.47 o 
   4   9  10      869.02      840.09     16.27 o 
   5   9  10      449.95      434.34     13.57 o 
   6   9  10        7.48       28.56     10.39 o 
   7   9  10      154.85      153.94     16.30 o 
   8   9  10       71.31       73.42     17.27 o 
   9   9  10        0.60        5.01     18.65 o 
   0  10  10      626.14      567.30     15.75 o 
   1  10  10      737.77      730.99     11.42 o 
   2  10  10      190.22      196.18      8.98 o 
   3  10  10      565.32      508.38     13.28 o 
   4  10  10      459.01      484.00     16.92 o 
   5  10  10      489.46      453.22     13.89 o 
   6  10  10        7.90        3.65     10.26 o 
   7  10  10      770.79      690.66     24.12 o 
   8  10  10        0.15        9.62     16.14 o 
   9  10  10        5.62        1.34     19.18 o 
   1  11  10     3621.92     3528.42     30.71 o 
   2  11  10      407.35      394.30     12.30 o 
   3  11  10      707.78      638.18     16.02 o 
   4  11  10      961.24      854.14     17.97 o 
   5  11  10        0.29       18.11      9.76 o 
   6  11  10      137.37      135.71     12.71 o 
   7  11  10       54.42       58.61     12.10 o 
   8  11  10       43.54       45.21     16.69 o 
   9  11  10        9.30      -17.88     19.28 o 
   0  12  10      705.07      726.00     19.90 o 
   1  12  10      411.88      382.00     10.72 o 
   2  12  10       95.14       89.11      9.83 o 
   3  12  10     1975.65     1877.53     26.50 o 
   4  12  10       95.80       83.81     10.83 o 
   5  12  10        7.90       -0.22     10.02 o 
   6  12  10      402.57      428.27     16.87 o 
   7  12  10        6.34        9.87     11.97 o 
   8  12  10       62.22       60.47     14.83 o 
   9  12  10      259.92      301.82     22.87 o 
   1  13  10        0.80        6.28      8.37 o 
   2  13  10     1374.98     1351.20     21.84 o 
   3  13  10     1598.77     1524.87     24.64 o 
   4  13  10      531.84      545.35     18.86 o 
   5  13  10      503.58      486.00     16.92 o 
   6  13  10       31.19       21.32     11.89 o 
   7  13  10       73.04       56.40     13.29 o 
   8  13  10       73.48       52.27     15.56 o 
   0  14  10     1277.05     1185.29     28.69 o 
   1  14  10       21.46        3.61      9.96 o 
   2  14  10       70.69       49.13     10.77 o 
   3  14  10        7.88      -10.31     10.31 o 
   4  14  10      247.56      246.13     21.10 o 
   5  14  10        5.37       13.16     11.39 o 
   6  14  10        0.16        2.70     12.11 o 
   7  14  10       17.45        5.44     13.52 o 
   8  14  10       19.24       15.72     15.73 o 
   1  15  10      828.42      758.50     20.68 o 
   2  15  10        0.07        2.83     11.04 o 
   3  15  10       24.06       28.97     12.18 o 
   4  15  10        8.08        5.47     11.87 o 
   5  15  10        9.61        4.31     12.98 o 
   6  15  10       26.73       45.47     13.82 o 
   7  15  10      153.40      203.36     17.82 o 
   0  16  10       20.91       40.18     18.90 o 
   1  16  10      484.68      524.40     20.01 o 
   2  16  10        0.20       -0.28     12.13 o 
   3  16  10      664.43      706.71     21.94 o 
   4  16  10        0.44        1.41     12.60 o 
   5  16  10        0.08      -13.87     13.87 o 
   6  16  10        0.52       22.89     17.04 o 
   7  16  10      113.27      143.23     18.06 o 
   1  17  10       49.31       54.35     16.73 o 
   2  17  10       65.55       45.98     14.16 o 
   3  17  10      119.81      124.48     15.37 o 
   4  17  10        7.44      -11.34     12.95 o 
   5  17  10       34.57       48.56     15.42 o 
   6  17  10      179.57      198.02     19.53 o 
   0  18  10       50.00       24.91     23.54 o 
   1  18  10      346.44      380.36     22.93 o 
   2  18  10        4.97      -14.75     14.75 o 
   3  18  10      453.93      464.71     20.74 o 
   4  18  10        5.76      -14.16     14.16 o 
   5  18  10        1.35        0.76     15.16 o 
   6  18  10        2.62      -16.23     16.23 o 
   1  19  10      102.49      152.09     25.47 o 
   2  19  10      323.80      372.43     23.80 o 
   3  19  10        2.79       17.98     15.70 o 
   4  19  10       21.18        8.77     16.07 o 
   5  19  10      183.29      164.72     19.60 o 
   0  20  10       34.08       66.95     30.43 o 
   1  20  10      140.88      178.25     25.52 o 
   2  20  10        0.27       -1.81     23.98 o 
   3  20  10      150.44      174.01     37.85 o 
   4  20  10       57.63       71.10     17.79 o 
   1  21  10       73.22       94.44     26.09 o 
   2  21  10       19.39       24.83     22.42 o 
   1   1  11      690.95      745.52     10.35 o 
   2   1  11     2477.72     2789.02     24.15 o 
   3   1  11       38.44       41.89      5.54 o 
   4   1  11       36.10       68.14      6.21 o 
   5   1  11     1097.07     1034.21     16.73 o 
   6   1  11      917.89      852.23     15.91 o 
   7   1  11        8.34       23.85      9.83 o 
   8   1  11      936.80      970.10     25.60 o 
   9   1  11      227.13      232.27     18.39 o 
  10   1  11      922.05      930.40     30.53 o 
   0   2  11       95.17      113.16      7.80 o 
   1   2  11       53.07       69.96      4.61 o 
   2   2  11      718.91      635.64     11.21 o 
   3   2  11     4117.85     4326.36     38.77 o 
   4   2  11       16.45        0.67      7.05 o 
   5   2  11       88.24       82.60      7.91 o 
   6   2  11      282.43      228.26     11.53 o 
   7   2  11      284.06      277.75     13.86 o 
   8   2  11     1255.20     1121.62     27.92 o 
   9   2  11      247.30      261.40     19.23 o 
  10   2  11        0.39       23.72     17.95 o 
   1   3  11     1621.23     1576.74     14.63 o 
   2   3  11       15.31        2.93      5.14 o 
   3   3  11      541.54      627.04     17.01 o 
   4   3  11      469.10      548.99     13.29 o 
   5   3  11      120.79      125.51      9.34 o 
   6   3  11      385.40      428.62     13.88 o 
   7   3  11      925.57      857.20     23.17 o 
   8   3  11       45.93       64.54     13.80 o 
   9   3  11      386.10      350.76     20.47 o 
  10   3  11      131.76      153.22     21.55 o 
   0   4  11      122.38      109.35      9.04 o 
   1   4  11     3367.30     3295.67     26.65 o 
   2   4  11     1114.47     1109.77     16.31 o 
   3   4  11     4810.10     5053.23     36.55 o 
   4   4  11       54.68       91.06      8.35 o 
   5   4  11       65.56       66.94      8.95 o 
   6   4  11     1539.89     1454.54     25.33 o 
   7   4  11       45.41       28.88     11.15 o 
   8   4  11      671.38      588.94     21.80 o 
   9   4  11       62.76       42.33     16.63 o 
  10   4  11        0.50        5.97     16.57 o 
   1   5  11      418.10      439.57      9.43 o 
   2   5  11     1759.07     1842.23     18.43 o 
   3   5  11     1709.87     1838.65     20.45 o 
   4   5  11        9.49       -7.14      7.14 o 
   5   5  11       82.37      120.58     11.35 o 
   6   5  11      113.46       94.35     12.29 o 
   7   5  11      486.75      442.73     17.43 o 
   8   5  11       15.12       16.53     14.75 o 
   9   5  11      124.90      151.48     19.47 o 
  10   5  11        5.96       -4.58     19.62 o 
   0   6  11     3486.45     3439.29     42.23 o 
   1   6  11      554.24      647.81     11.52 o 
   2   6  11      239.28      254.60      9.21 o 
   3   6  11      297.46      288.78      9.57 o 
   4   6  11      379.78      335.66      9.55 o 
   5   6  11       82.85       93.81     13.86 o 
   6   6  11      121.74      113.38     12.95 o 
   7   6  11      495.71      453.91     18.83 o 
   8   6  11      792.02      768.91     26.20 o 
   9   6  11        1.25       13.30     16.65 o 
  10   6  11      110.92      123.24     24.38 o 
   1   7  11     1732.43     1644.28     20.25 o 
   2   7  11     2557.80     2571.30     24.38 o 
   3   7  11      344.45      320.58     11.09 o 
   4   7  11      411.04      395.64     15.55 o 
   5   7  11       42.86       64.96     11.29 o 
   6   7  11      207.14      219.43     15.90 o 
   7   7  11      231.65      228.11     16.17 o 
   8   7  11        0.50      -17.46     17.46 o 
   9   7  11       50.35       47.27     27.01 o 
  10   7  11       77.90       85.25     21.56 o 
   0   8  11      723.36      809.16     16.11 o 
   1   8  11      110.51      135.60      9.72 o 
   2   8  11     2137.86     2188.47     30.17 o 
   3   8  11      530.27      583.40     13.69 o 
   4   8  11       15.42       18.14      7.82 o 
   5   8  11     1687.95     1626.38     24.67 o 
   6   8  11      378.62      392.20     16.91 o 
   7   8  11       58.67       58.29     14.37 o 
   8   8  11       48.36       61.99     16.67 o 
   9   8  11       40.52       64.83     21.63 o 
  10   8  11       39.59        7.95     20.37 o 
   1   9  11        4.82       15.15      5.71 o 
   2   9  11        1.06       -6.00      6.36 o 
   3   9  11      512.46      464.97     12.25 o 
   4   9  11      163.34      163.22     10.13 o 
   5   9  11     2490.30     2266.68     26.97 o 
   6   9  11        4.78       16.26     10.47 o 
   7   9  11      260.73      226.88     17.42 o 
   8   9  11       70.86       50.95     16.92 o 
   9   9  11       11.53       17.47     20.53 o 
   0  10  11      553.42      596.90     15.30 o 
   1  10  11       86.07       75.71      6.51 o 
   2  10  11      227.47      263.43      9.74 o 
   3  10  11       94.56      100.85      9.85 o 
   4  10  11      464.27      508.12     16.22 o 
   5  10  11      215.21      213.37     11.76 o 
   6  10  11      748.42      711.28     18.75 o 
   7  10  11      745.10      741.91     24.56 o 
   8  10  11       31.75       51.82     17.52 o 
   9  10  11        0.03        9.50     19.42 o 
   1  11  11      645.33      656.78     12.63 o 
   2  11  11      116.58       93.94      9.36 o 
   3  11  11      932.25      903.05     20.25 o 
   4  11  11     4163.04     3847.96     37.90 o 
   5  11  11       77.76       85.26     11.14 o 
   6  11  11      189.13      212.77     14.02 o 
   7  11  11      192.48      196.06     14.16 o 
   8  11  11      380.10      357.66     20.75 o 
   9  11  11       13.73       18.04     20.35 o 
   0  12  11     3116.64     3138.84     40.71 o 
   1  12  11       78.82       84.92      8.49 o 
   2  12  11       12.11       14.15      8.77 o 
   3  12  11        0.42       -9.40      9.40 o 
   4  12  11      643.07      659.32     24.55 o 
   5  12  11      202.72      174.57     12.81 o 
   6  12  11      769.93      786.29     20.95 o 
   7  12  11       10.34        9.24     11.97 o 
   8  12  11       29.45       38.89     14.67 o 
   9  12  11       85.38      124.89     19.90 o 
   1  13  11     2588.08     2524.35     30.73 o 
   2  13  11      283.06      292.82     12.70 o 
   3  13  11      369.02      368.27     15.44 o 
   4  13  11       35.84       60.41     12.16 o 
   5  13  11      270.02      265.74     14.63 o 
   6  13  11        0.68        3.53     11.74 o 
   7  13  11      314.24      385.23     22.31 o 
   8  13  11       77.99      122.45     16.67 o 
   0  14  11       52.50       48.84     13.78 o 
   1  14  11       68.38       38.33     10.88 o 
   2  14  11      188.76      209.65     12.33 o 
   3  14  11       38.91       32.73     11.30 o 
   4  14  11      754.32      788.62     21.25 o 
   5  14  11       28.06       25.28     12.14 o 
   6  14  11      170.39      164.74     14.73 o 
   7  14  11       80.67      100.71     16.83 o 
   8  14  11        0.00       -9.31     15.09 o 
   1  15  11      268.35      238.16     14.88 o 
   2  15  11      583.93      609.47     17.89 o 
   3  15  11        7.75       -2.80     11.55 o 
   4  15  11      655.31      680.90     20.78 o 
   5  15  11        0.62       -4.34     12.06 o 
   6  15  11      504.27      522.39     20.24 o 
   7  15  11       55.82       16.33     16.78 o 
   0  16  11     1042.76     1048.79     42.87 o 
   1  16  11      253.03      244.70     15.81 o 
   2  16  11       80.28       71.37     13.04 o 
   3  16  11     1712.22     1740.85     30.43 o 
   4  16  11       87.59       93.05     14.20 o 
   5  16  11        5.28       -0.49     13.68 o 
   6  16  11        2.65       10.16     14.70 o 
   7  16  11       77.17       89.75     17.91 o 
   1  17  11       41.71       57.68     14.29 o 
   2  17  11        7.07      -13.99     13.99 o 
   3  17  11        2.47        7.78     13.37 o 
   4  17  11      292.04      299.89     17.72 o 
   5  17  11        6.82       -2.79     14.53 o 
   6  17  11       25.94        0.81     15.24 o 
   0  18  11      446.34      407.39     32.49 o 
   1  18  11       96.27      116.03     21.72 o 
   2  18  11      298.00      305.26     20.66 o 
   3  18  11       11.10       -7.23     13.92 o 
   4  18  11       44.51       33.30     16.04 o 
   5  18  11        7.03       15.44     16.45 o 
   6  18  11       19.86       58.76     86.84 o 
   1  19  11       14.41        8.62     19.99 o 
   2  19  11      342.45      354.00     23.73 o 
   3  19  11        0.55      -12.88     15.01 o 
   4  19  11        2.84      -11.26     15.51 o 
   5  19  11       11.34        7.92     17.11 o 
   0  20  11      287.88      294.12     92.98 o 
   1  20  11       28.54       32.94     25.05 o 
   2  20  11       17.89       -9.39     22.58 o 
   3  20  11        3.54       -0.48     22.68 o 
   4  20  11       41.66       48.79     17.69 o 
   1  21  11       66.31       71.69     35.15 o 
   2  21  11       54.51       38.54     24.75 o 
   0   0  12     1817.73     2012.23     42.36 o 
   1   0  12     1516.92     1625.48     26.14 o 
   2   0  12     2002.14     1746.19     28.35 o 
   3   0  12     1481.48     1401.04     20.86 o 
   4   0  12     6128.83     6388.48     67.26 o 
   5   0  12      144.36      150.46     12.72 o 
   6   0  12       65.81      117.70     18.31 o 
   7   0  12       72.85       34.48     17.33 o 
   8   0  12     1263.83     1250.69     40.20 o 
   9   0  12      128.81      110.79     26.76 o 
  10   0  12       40.30       38.53     26.38 o 
   1   1  12     2383.18     2553.07     21.41 o 
   2   1  12     4376.92     4387.14     36.44 o 
   3   1  12     4833.39     5261.98     39.07 o 
   4   1  12     1113.73     1120.44     16.08 o 
   5   1  12       10.45       28.76      6.56 o 
   6   1  12      858.03      840.99     16.78 o 
   7   1  12      118.90      127.53     12.68 o 
   8   1  12      423.36      393.48     18.85 o 
   9   1  12       38.50       57.80     17.10 o 
  10   1  12      250.28      277.67     23.77 o 
   0   2  12     2252.39     2198.75     26.03 o 
   1   2  12      307.10      397.92      7.78 o 
   2   2  12       10.50       -5.41      5.41 o 
   3   2  12       84.94       92.19      7.16 o 
   4   2  12     1218.09     1290.56     17.50 o 
   5   2  12      101.37      108.42      8.80 o 
   6   2  12       50.78       51.33     10.96 o 
   7   2  12      130.82      125.19     13.79 o 
   8   2  12      294.71      280.48     18.28 o 
   9   2  12        2.04        1.45     14.38 o 
  10   2  12      395.20      395.59     25.47 o 
   1   3  12     4077.14     3855.14     26.43 o 
   2   3  12     3176.31     3314.31     29.71 o 
   3   3  12      338.41      327.64      7.84 o 
   4   3  12       36.18       61.78      8.02 o 
   5   3  12       54.26       38.37      9.19 o 
   6   3  12       53.01       68.68      9.90 o 
   7   3  12        8.63       26.29     12.94 o 
   8   3  12      159.05      169.73     15.66 o 
   9   3  12      194.12      178.37     18.16 o 
  10   3  12       15.15       -3.24     17.61 o 
   0   4  12      330.42      376.77     12.91 o 
   1   4  12      179.02      192.90      8.43 o 
   2   4  12     7213.51     7732.35     55.82 o 
   3   4  12     1198.70     1322.02     16.44 o 
   4   4  12      262.79      285.33     11.36 o 
   5   4  12      385.50      403.13     13.02 o 
   6   4  12     1480.33     1325.22     24.42 o 
   7   4  12      333.43      293.73     16.08 o 
   8   4  12      302.54      289.80     21.24 o 
   9   4  12        0.02       -9.26     15.77 o 
  10   4  12       66.75       23.83     17.85 o 
   1   5  12     2673.81     2535.37     22.34 o 
   2   5  12      185.62      221.29      7.02 o 
   3   5  12      132.38      124.11      7.34 o 
   4   5  12     2326.42     2243.39     26.48 o 
   5   5  12     1737.85     1661.48     37.96 o 
   6   5  12       64.51       75.48     11.63 o 
   7   5  12      152.18      142.15     16.51 o 
   8   5  12      263.41      251.30     20.58 o 
   9   5  12        1.83       14.55     16.67 o 
  10   5  12        0.10       16.21     17.46 o 
   0   6  12     4458.55     5033.47     50.12 o 
   1   6  12      551.79      580.15     11.89 o 
   2   6  12      535.97      582.03     11.13 o 
   3   6  12      926.46      954.49     15.00 o 
   4   6  12     1239.05     1187.10     17.05 o 
   5   6  12        1.15        4.31     10.06 o 
   6   6  12       16.33       30.01     11.36 o 
   7   6  12       30.69       24.40     13.28 o 
   8   6  12      199.32      186.26     19.86 o 
   9   6  12       67.67       93.24     18.87 o 
  10   6  12        0.23      -19.04     19.04 o 
   1   7  12      460.34      463.74     10.34 o 
   2   7  12     3199.90     3097.63     26.99 o 
   3   7  12       10.92       25.63      6.69 o 
   4   7  12       16.21       28.13      8.22 o 
   5   7  12      126.40      125.80     11.93 o 
   6   7  12      285.16      280.43     17.39 o 
   7   7  12      310.99      254.37     18.07 o 
   8   7  12        3.80       13.29     14.57 o 
   9   7  12      126.04      120.55     19.51 o 
  10   7  12        5.86       -2.73     22.27 o 
   0   8  12     1833.10     1960.67     25.74 o 
   1   8  12      361.37      390.29      9.61 o 
   2   8  12     1621.61     1554.66     18.46 o 
   3   8  12        0.03        8.40      6.95 o 
   4   8  12      299.14      293.13     12.10 o 
   5   8  12        0.27       -9.04      9.04 o 
   6   8  12      445.70      438.47     18.16 o 
   7   8  12      250.92      252.97     19.05 o 
   8   8  12     1338.91     1283.87     34.47 o 
   9   8  12       43.05       31.07     18.37 o 
  10   8  12        1.96       -9.39     21.41 o 
   1   9  12       25.34       29.30      6.23 o 
   2   9  12       25.48       29.29      6.97 o 
   3   9  12      392.84      366.37     12.95 o 
   4   9  12     3679.83     3527.34     35.92 o 
   5   9  12      364.64      354.64     12.97 o 
   6   9  12      145.30      149.51     11.97 o 
   7   9  12       25.58        6.70     15.34 o 
   8   9  12       60.24       45.54     17.52 o 
   9   9  12        2.76        4.99     19.55 o 
   0  10  12     4362.76     4489.12     48.13 o 
   1  10  12     1257.85     1269.44     16.44 o 
   2  10  12       65.25       85.77      8.06 o 
   3  10  12      288.47      279.32     12.22 o 
   4  10  12        0.29       -6.16      8.61 o 
   5  10  12      408.50      377.01     13.71 o 
   6  10  12      139.24      139.34     12.47 o 
   7  10  12      628.65      612.61     26.09 o 
   8  10  12        1.34        1.35     16.55 o 
   9  10  12       16.48       10.55     20.99 o 
   1  11  12      161.39      147.00      8.74 o 
   2  11  12     1897.34     1842.53     26.37 o 
   3  11  12      502.95      489.45     14.85 o 
   4  11  12        5.49       19.05      9.74 o 
   5  11  12      155.91      160.21     12.57 o 
   6  11  12        3.32        1.91     11.02 o 
   7  11  12      463.42      488.58     18.92 o 
   8  11  12        6.91       14.08     15.15 o 
   9  11  12       52.18       39.43     19.75 o 
   0  12  12      260.50      246.85     14.65 o 
   1  12  12      173.63      175.00     10.06 o 
   2  12  12      506.16      498.27     14.34 o 
   3  12  12      115.81       96.90     11.39 o 
   4  12  12      269.56      271.93     14.04 o 
   5  12  12        8.64       14.78     10.69 o 
   6  12  12        3.82       -4.51     11.56 o 
   7  12  12        0.38      -12.16     12.16 o 
   8  12  12       19.90       28.21     14.47 o 
   1  13  12        6.79       -0.38      9.57 o 
   2  13  12       50.51       41.02      9.96 o 
   3  13  12      139.36      105.57     11.91 o 
   4  13  12        0.70       -3.02     10.81 o 
   5  13  12      230.98      193.93     14.55 o 
   6  13  12      101.48       92.55     13.46 o 
   7  13  12       11.24        3.12     13.54 o 
   8  13  12      237.64      250.07     19.11 o 
   0  14  12       76.00       92.84     13.71 o 
   1  14  12      318.71      276.09     14.39 o 
   2  14  12      268.74      274.99     14.13 o 
   3  14  12      151.23      135.25     12.86 o 
   4  14  12      127.28       91.64     13.35 o 
   5  14  12        1.33      -11.64     11.64 o 
   6  14  12       71.49       88.87     13.98 o 
   7  14  12      252.63      295.71     18.84 o 
   8  14  12       35.96       20.40     16.35 o 
   1  15  12       40.19       45.13     12.41 o 
   2  15  12      238.98      235.35     17.90 o 
   3  15  12      330.64      333.20     16.54 o 
   4  15  12        6.48      -10.37     12.36 o 
   5  15  12        3.85       15.08     12.77 o 
   6  15  12       47.95       51.21     15.02 o 
   7  15  12      133.98      134.22     23.72 o 
   0  16  12      521.44      492.15     37.89 o 
   1  16  12      101.08      100.78     13.72 o 
   2  16  12      508.33      531.68     19.86 o 
   3  16  12      109.25      106.08     14.14 o 
   4  16  12      122.37      118.09     14.78 o 
   5  16  12       30.41       12.65     14.08 o 
   6  16  12       20.21       38.49     17.27 o 
   7  16  12       68.29       70.74     17.86 o 
   1  17  12       59.90       64.91     15.21 o 
   2  17  12       39.53       44.54     15.30 o 
   3  17  12       27.76       30.87     14.22 o 
   4  17  12      169.47      158.71     17.66 o 
   5  17  12       69.93       55.44     15.57 o 
   6  17  12       59.91       32.04     15.89 o 
   0  18  12     1141.90     1104.17     49.04 o 
   1  18  12       68.75      121.62     20.54 o 
   2  18  12        9.35        4.52     15.30 o 
   3  18  12      293.24      278.96     18.24 o 
   4  18  12       15.13       11.20     15.11 o 
   5  18  12      204.89      192.79     19.91 o 
   1  19  12       57.61       43.23     21.01 o 
   2  19  12      150.56       85.78     19.31 o 
   3  19  12       22.26       20.35     16.83 o 
   4  19  12       19.67        3.76     16.24 o 
   5  19  12       22.42      -45.24     56.07 o 
   0  20  12      188.27      228.81     47.38 o 
   1  20  12        0.05      -13.79     20.45 o 
   2  20  12       32.89        6.76     22.24 o 
   3  20  12        9.17      -15.76     18.20 o 
   1  21  12       44.68       45.83     25.37 o 
   2  21  12        5.70       28.31     28.49 o 
   1   1  13    10875.23    11244.23     69.62 o 
   2   1  13     2767.56     2993.53     29.37 o 
   3   1  13      149.88      214.83      8.44 o 
   4   1  13     1815.12     2019.55     23.31 o 
   5   1  13      278.61      289.23     10.30 o 
   6   1  13       80.72       95.51     14.79 o 
   7   1  13       24.89       15.99     11.76 o 
   8   1  13      616.80      523.52     21.22 o 
   9   1  13       12.73       -0.69     15.55 o 
  10   1  13      119.80       74.33     19.87 o 
   0   2  13      465.00      538.03     13.51 o 
   1   2  13     5732.59     6158.99     40.07 o 
   2   2  13     1072.97     1213.96     16.16 o 
   3   2  13        2.78        0.14      3.59 o 
   4   2  13     1055.53     1210.28     29.33 o 
   5   2  13      927.02      958.33     17.50 o 
   6   2  13      179.87      194.85     11.51 o 
   7   2  13      419.48      411.86     17.42 o 
   8   2  13        7.58       -7.67     13.71 o 
   9   2  13       63.31       71.66     17.01 o 
  10   2  13       49.26       38.61     19.14 o 
   1   3  13      915.84      906.77     11.82 o 
   2   3  13     2603.10     2479.08     25.69 o 
   3   3  13      985.71      895.96     15.36 o 
   4   3  13     3048.31     3232.07     32.68 o 
   5   3  13      301.32      308.38     12.05 o 
   6   3  13       34.37       36.95      9.60 o 
   7   3  13        6.89       -5.32     12.03 o 
   8   3  13      307.98      356.71     19.56 o 
   9   3  13       64.75       37.89     15.98 o 
  10   3  13        8.36        6.78     25.80 o 
   0   4  13     6499.35     6981.69     68.76 o 
   1   4  13       96.61      153.06      6.97 o 
   2   4  13      811.07      923.47     16.58 o 
   3   4  13      188.01      186.52      7.99 o 
   4   4  13        8.11       -2.26      7.22 o 
   5   4  13       25.26        6.48      8.61 o 
   6   4  13      232.06      238.38     13.86 o 
   7   4  13      883.14      830.29     23.19 o 
   8   4  13      565.75      572.60     23.62 o 
   9   4  13        3.28       12.21     17.00 o 
  10   4  13       30.36       24.86     20.49 o 
   1   5  13     5981.16     6267.81     46.57 o 
   2   5  13      188.92      245.07      9.17 o 
   3   5  13        9.00        8.44      7.26 o 
   4   5  13      437.74      404.58     11.52 o 
   5   5  13      241.22      226.35     12.73 o 
   6   5  13      743.75      742.23     19.64 o 
   7   5  13       40.97       46.17     13.48 o 
   8   5  13      326.30      338.84     20.69 o 
   9   5  13       81.01       87.50     19.44 o 
  10   5  13       24.18       11.95     17.86 o 
   0   6  13     3320.50     3510.74     43.66 o 
   1   6  13      312.28      301.34      8.70 o 
   2   6  13      128.90      199.05     10.07 o 
   3   6  13      301.61      355.34     11.03 o 
   4   6  13      241.69      266.14      9.55 o 
   5   6  13     1489.73     1297.85     26.38 o 
   6   6  13     1048.40     1039.67     23.33 o 
   7   6  13      203.56      211.57     16.28 o 
   8   6  13      464.58      411.23     23.88 o 
   9   6  13      415.40      445.46     25.79 o 
  10   6  13       89.33      119.39     22.82 o 
   1   7  13     1026.00      957.89     15.37 o 
   2   7  13      231.79      213.78      8.39 o 
   3   7  13      945.16      942.69     15.71 o 
   4   7  13     1545.69     1539.36     31.26 o 
   5   7  13      272.35      265.23     11.84 o 
   6   7  13      264.98      299.51     15.71 o 
   7   7  13      393.62      375.63     20.41 o 
   8   7  13       52.55       69.21     17.78 o 
   9   7  13        0.00       12.03     17.21 o 
  10   7  13        0.25      -22.18     27.38 o 
   0   8  13     1316.03     1335.18     22.90 o 
   1   8  13       13.98       38.73      6.39 o 
   2   8  13      294.86      306.65      9.66 o 
   3   8  13     6056.49     5831.01     49.04 o 
   4   8  13       54.09       27.94      9.29 o 
   5   8  13      491.49      454.06     15.60 o 
   6   8  13      110.95      104.91     11.07 o 
   7   8  13      171.65      170.43     17.86 o 
   8   8  13      529.64      531.91     23.48 o 
   9   8  13       57.68       58.52     18.77 o 
   1   9  13       28.86       39.83      6.67 o 
   2   9  13     1064.66     1049.85     16.26 o 
   3   9  13      302.50      265.22     12.91 o 
   4   9  13      140.73      144.00     12.94 o 
   5   9  13      907.55      821.88     19.33 o 
   6   9  13       20.57       40.40     10.94 o 
   7   9  13      542.41      514.48     23.74 o 
   8   9  13       11.88        5.28     15.38 o 
   9   9  13       10.40        2.57     17.77 o 
   0  10  13       16.00       -5.13      8.51 o 
   1  10  13      486.93      516.72     11.40 o 
   2  10  13      208.92      221.34     10.49 o 
   3  10  13     1100.66     1017.26     19.59 o 
   4  10  13      268.61      256.68     12.77 o 
   5  10  13      128.38      126.24     11.07 o 
   6  10  13      522.95      476.61     17.31 o 
   7  10  13      169.64      155.82     15.41 o 
   8  10  13      218.70      250.05     21.62 o 
   9  10  13      142.11      157.29     24.28 o 
   1  11  13      456.09      454.60     12.66 o 
   2  11  13      833.59      838.07     17.12 o 
   3  11  13      386.44      396.90     15.95 o 
   4  11  13      247.80      238.77     13.09 o 
   5  11  13        1.23       13.61      9.92 o 
   6  11  13       37.91       34.15     11.76 o 
   7  11  13      292.07      284.62     16.51 o 
   8  11  13       26.45       37.74     15.57 o 
   9  11  13        3.95      -17.14     17.14 o 
   0  12  13     4521.65     4267.77     66.85 o 
   1  12  13      568.29      570.92     14.30 o 
   2  12  13       13.01        3.70      9.14 o 
   3  12  13      395.60      399.25     15.05 o 
   4  12  13     1270.06     1185.22     22.71 o 
   5  12  13        5.26        6.64     10.62 o 
   6  12  13      252.59      281.50     15.67 o 
   7  12  13       32.60       46.10     13.78 o 
   8  12  13      132.93      149.24     16.20 o 
   1  13  13      160.56      159.66     11.46 o 
   2  13  13       97.46       99.78     11.48 o 
   3  13  13      836.58      757.37     19.23 o 
   4  13  13        9.04        1.28     10.82 o 
   5  13  13      570.99      535.31     18.96 o 
   6  13  13       31.32       26.01     13.28 o 
   7  13  13      147.85      150.76     21.21 o 
   8  13  13       98.10      104.00     16.84 o 
   0  14  13      914.96     1048.92     34.06 o 
   1  14  13      126.97      128.54     12.69 o 
   2  14  13       28.21       39.37     11.96 o 
   3  14  13      222.32      265.65     14.63 o 
   4  14  13        1.02        2.30     11.71 o 
   5  14  13       24.37       40.00     12.75 o 
   6  14  13        2.70      -11.16     16.21 o 
   7  14  13      222.22      225.69     17.68 o 
   8  14  13      112.37      156.55     18.86 o 
   1  15  13      608.64      598.12     19.72 o 
   2  15  13       24.63        2.45     13.37 o 
   3  15  13        6.56       15.66     12.11 o 
   4  15  13        0.01      -11.53     12.07 o 
   5  15  13       93.53       81.59     14.30 o 
   6  15  13       60.11       64.54     15.16 o 
   7  15  13      143.67      149.18     17.42 o 
   0  16  13       28.84       36.12     22.39 o 
   1  16  13       95.96       64.32     14.24 o 
   2  16  13      343.34      347.94     17.96 o 
   3  16  13      612.46      622.92     21.47 o 
   4  16  13        0.15        0.31     13.04 o 
   5  16  13        4.90       19.02     13.49 o 
   6  16  13      648.41      649.82     24.14 o 
   7  16  13        0.01       -8.90     16.77 o 
   1  17  13       86.88       97.44     18.30 o 
   2  17  13      960.28     1028.59     29.66 o 
   3  17  13       79.49       64.10     14.93 o 
   4  17  13      131.27      132.06     15.88 o 
   5  17  13       69.07       75.95     16.40 o 
   6  17  13       90.67       72.35     16.64 o 
   0  18  13      170.25      218.27     28.82 o 
   1  18  13      184.42      182.70     22.26 o 
   2  18  13       46.92       39.38     17.60 o 
   3  18  13       14.05       43.72     17.87 o 
   4  18  13        9.25       -2.10     14.74 o 
   5  18  13       33.24       61.91     17.72 o 
   1  19  13        9.54       -5.80     20.17 o 
   2  19  13        4.53       27.98     20.05 o 
   3  19  13       25.59       30.33     17.58 o 
   4  19  13       70.42       73.92     17.83 o 
   0  20  13        5.05       43.39     40.26 o 
   1  20  13       43.70       29.07     25.62 o 
   2  20  13        0.05       15.00     22.00 o 
   3  20  13       29.92       63.19     20.18 o 
   1  21  13       57.65       91.90     28.18 o 
   0   0  14     1369.87     1302.04     28.43 o 
   1   0  14     2900.86     3144.56     36.75 o 
   2   0  14     1309.35     1407.30     26.00 o 
   3   0  14      310.48      356.53     11.39 o 
   4   0  14      739.98      663.08     16.67 o 
   5   0  14      974.29      873.57     19.73 o 
   6   0  14       80.28       81.68     15.51 o 
   7   0  14     3688.46     3419.64     73.73 o 
   8   0  14      291.27      252.67     32.32 o 
   9   0  14      458.82      522.37     43.92 o 
  10   0  14       38.30       85.69     25.08 o 
   1   1  14     1451.37     1493.07     17.65 o 
   2   1  14      656.29      743.38     14.48 o 
   3   1  14        0.74        1.65      4.77 o 
   4   1  14      454.89      455.59     10.31 o 
   5   1  14      243.31      240.03     13.16 o 
   6   1  14        3.03      -10.07     10.07 o 
   7   1  14       87.32       71.43     13.33 o 
   8   1  14      520.68      550.74     22.67 o 
   9   1  14      311.43      333.81     23.64 o 
  10   1  14       35.82       44.22     19.47 o 
   0   2  14      756.12      947.18     17.47 o 
   1   2  14     1033.90     1087.86     12.93 o 
   2   2  14     8650.98     8997.92     61.89 o 
   3   2  14      408.85      381.83      9.43 o 
   4   2  14      254.48      253.94      9.54 o 
   5   2  14     1916.71     1894.59     24.13 o 
   6   2  14      380.96      347.60     13.55 o 
   7   2  14      390.29      400.94     17.83 o 
   8   2  14      429.35      400.82     20.51 o 
   9   2  14        6.36      -15.50     15.50 o 
  10   2  14       18.09        8.56     20.36 o 
   1   3  14     1448.64     1565.50     17.64 o 
   2   3  14     2572.84     2664.56     25.79 o 
   3   3  14      106.07      115.88      9.86 o 
   4   3  14      150.57      162.12      9.40 o 
   5   3  14     1395.56     1382.06     24.39 o 
   6   3  14       87.85       89.69     12.15 o 
   7   3  14        5.30       27.38     12.73 o 
   8   3  14       92.25       94.79     16.16 o 
   9   3  14       85.77       93.79     17.08 o 
  10   3  14        0.33      -11.15     18.60 o 
   0   4  14     9842.91    10864.10     94.20 o 
   1   4  14      307.08      333.00      7.73 o 
   2   4  14      519.89      493.15     12.07 o 
   3   4  14        0.17       -4.50      6.57 o 
   4   4  14     1205.09     1320.62     21.42 o 
   5   4  14      144.34      158.50     10.74 o 
   6   4  14        3.45      -11.20     11.20 o 
   7   4  14      436.09      402.34     20.26 o 
   8   4  14       63.82       74.83     15.36 o 
   9   4  14      302.73      324.96     23.37 o 
  10   4  14       83.10       92.65     22.55 o 
   1   5  14        2.84        3.93      5.60 o 
   2   5  14     1273.29     1247.77     16.59 o 
   3   5  14       13.35        6.47      6.99 o 
   4   5  14      308.21      282.73      9.93 o 
   5   5  14       17.43        3.15      9.65 o 
   6   5  14     1902.05     1887.19     32.26 o 
   7   5  14      443.01      403.46     19.04 o 
   8   5  14      209.93      194.64     18.57 o 
   9   5  14       12.48       -4.54     18.05 o 
  10   5  14       69.98       90.73     20.26 o 
   0   6  14     1689.28     1701.49     27.09 o 
   1   6  14     1828.60     1810.13     19.83 o 
   2   6  14      642.12      790.49     12.50 o 
   3   6  14       18.00       24.62      7.36 o 
   4   6  14      603.29      612.80     14.11 o 
   5   6  14      171.88      181.41     10.01 o 
   6   6  14     3128.93     2998.07     41.39 o 
   7   6  14      268.50      224.91     16.94 o 
   8   6  14      485.73      515.43     31.21 o 
   9   6  14       15.63        3.31     17.58 o 
  10   6  14        1.77       -0.47     18.66 o 
   1   7  14      195.97      184.21      8.03 o 
   2   7  14     1349.08     1323.30     17.59 o 
   3   7  14        0.10       -3.13      6.94 o 
   4   7  14      437.01      423.16     13.27 o 
   5   7  14      584.87      544.81     15.61 o 
   6   7  14      397.81      407.88     18.55 o 
   7   7  14      565.27      597.47     26.99 o 
   8   7  14      250.87      273.42     21.96 o 
   9   7  14       55.00       93.53     18.67 o 
  10   7  14       41.18      113.93     24.85 o 
   0   8  14      904.61      984.05     21.67 o 
   1   8  14      105.78      120.17      7.46 o 
   2   8  14      412.82      387.62     11.21 o 
   3   8  14     2509.93     2478.42     30.33 o 
   4   8  14     3026.28     2912.35     30.58 o 
   5   8  14      581.02      567.96     16.48 o 
   6   8  14       11.60       19.66     10.71 o 
   7   8  14        2.97        0.23     14.96 o 
   8   8  14       16.80       -5.38     18.56 o 
   9   8  14       24.46      -17.13     17.13 o 
   1   9  14        0.22        0.17      6.41 o 
   2   9  14      104.54      104.43      8.27 o 
   3   9  14      384.20      364.77     12.94 o 
   4   9  14     3313.28     3220.36     35.00 o 
   5   9  14       76.61       68.04     10.65 o 
   6   9  14      342.16      317.58     15.54 o 
   7   9  14        2.25        4.48     14.92 o 
   8   9  14        8.28        4.75     15.67 o 
   9   9  14        1.48      -17.19     17.19 o 
   0  10  14     1797.39     1789.31     25.54 o 
   1  10  14      164.90      209.09      8.81 o 
   2  10  14      814.03      806.94     16.95 o 
   3  10  14      376.88      338.50     13.44 o 
   4  10  14      308.03      350.53     14.11 o 
   5  10  14      110.27       86.49     11.01 o 
   6  10  14       31.18       32.92     11.75 o 
   7  10  14      321.43      304.33     17.17 o 
   8  10  14       20.49       27.46     16.98 o 
   9  10  14       86.80       58.40     21.92 o 
   1  11  14       65.43       51.46      8.61 o 
   2  11  14     1007.58     1015.98     19.12 o 
   3  11  14      722.84      680.21     17.30 o 
   4  11  14       98.07      126.26     12.48 o 
   5  11  14       51.60       47.01     10.47 o 
   6  11  14       49.08       21.97     12.16 o 
   7  11  14      163.87      146.91     14.88 o 
   8  11  14        4.17      -12.31     15.98 o 
   9  11  14        0.30       -0.87     17.72 o 
   0  12  14     1164.87     1092.54     24.93 o 
   1  12  14     1093.48      980.15     20.02 o 
   2  12  14       39.03       38.02     10.62 o 
   3  12  14      372.04      373.65     14.84 o 
   4  12  14      328.28      328.51     14.71 o 
   5  12  14      135.66      118.90     13.17 o 
   6  12  14        9.31       -7.00     12.31 o 
   7  12  14       57.45       62.86     14.46 o 
   8  12  14       12.88      -10.17     13.38 o 
   1  13  14      107.00      110.25     11.53 o 
   2  13  14      132.13      135.43     12.54 o 
   3  13  14        0.98       -5.68     10.33 o 
   4  13  14      304.13      252.20     14.46 o 
   5  13  14       15.44        3.76     11.96 o 
   6  13  14        6.33       15.24     12.97 o 
   7  13  14       29.03       13.19     13.94 o 
   8  13  14        4.19       -1.46     15.28 o 
   0  14  14      619.83      691.22     32.31 o 
   1  14  14      255.68      275.40     13.98 o 
   2  14  14       50.32       71.74     12.49 o 
   3  14  14        1.35       -5.66     11.03 o 
   4  14  14        2.48       -9.19     11.88 o 
   5  14  14       82.28       84.28     13.92 o 
   6  14  14       34.75       26.32     14.34 o 
   7  14  14        3.83       -0.79     15.42 o 
   1  15  14      118.05      130.56     13.58 o 
   2  15  14      170.09      199.13     15.42 o 
   3  15  14       20.77      -11.37     11.37 o 
   4  15  14       34.35       37.70     13.07 o 
   5  15  14       13.53       13.21     13.25 o 
   6  15  14       75.81      104.49     15.79 o 
   7  15  14       49.79       98.01     16.78 o 
   0  16  14     1199.29     1211.42     46.56 o 
   1  16  14      300.79      341.64     19.66 o 
   2  16  14       39.70       31.02     13.35 o 
   3  16  14        0.19      -12.95     12.95 o 
   4  16  14      121.25      110.02     15.21 o 
   5  16  14        2.80        3.38     14.63 o 
   6  16  14      406.00      496.33     26.18 o 
   1  17  14        0.73      -16.97     16.97 o 
   2  17  14       77.54       69.03     15.65 o 
   3  17  14        9.44       17.46     15.27 o 
   4  17  14        1.69      -15.18     15.18 o 
   5  17  14       24.32       19.21     15.36 o 
   6  17  14       73.46       76.89     16.88 o 
   0  18  14        6.88        6.17     27.89 o 
   1  18  14        2.49       26.26     18.63 o 
   2  18  14       56.01       44.99     17.88 o 
   3  18  14      166.71      164.33     18.81 o 
   4  18  14      202.58      247.01     19.18 o 
   5  18  14       35.19       41.63     21.33 o 
   1  19  14       44.56       26.88     21.36 o 
   2  19  14       94.78      110.09     22.37 o 
   3  19  14      103.94      104.66     18.15 o 
   4  19  14       27.25       -0.56     19.39 o 
   0  20  14      166.81      122.79     45.00 o 
   1  20  14       79.82       74.83     23.07 o 
   2  20  14       61.25       63.34     23.67 o 
   3  20  14       77.36       72.45     20.67 o 
   1   1  15      218.66      257.27      9.47 o 
   2   1  15       71.45       79.40      7.83 o 
   3   1  15     3431.24     3480.39     32.85 o 
   4   1  15     1498.40     1571.44     20.78 o 
   5   1  15       91.24      106.60      9.53 o 
   6   1  15      191.24      193.89     13.35 o 
   7   1  15      646.07      628.22     20.91 o 
   8   1  15        4.04       -1.10     14.63 o 
   9   1  15      788.91      850.03     31.29 o 
  10   1  15      554.95      539.86     29.17 o 
   0   2  15    10815.43    11371.28    104.41 o 
   1   2  15      337.67      349.91      8.06 o 
   2   2  15      290.20      291.16      9.51 o 
   3   2  15     1150.17     1109.45     15.04 o 
   4   2  15      825.65      846.93     14.83 o 
   5   2  15      412.78      417.50     14.71 o 
   6   2  15     1834.31     1576.03     27.19 o 
   7   2  15      971.30      927.49     25.25 o 
   8   2  15        8.97        9.66     15.43 o 
   9   2  15        8.00       -7.08     16.86 o 
  10   2  15      608.28      592.68     32.68 o 
   1   3  15      754.37      775.31     11.18 o 
   2   3  15      795.78      789.95     13.82 o 
   3   3  15      120.29       81.76      6.30 o 
   4   3  15     1727.60     1850.59     27.55 o 
   5   3  15      654.89      604.25     16.43 o 
   6   3  15      394.06      419.91     16.66 o 
   7   3  15       51.61        9.22     12.96 o 
   8   3  15      657.25      710.98     25.84 o 
   9   3  15      396.47      357.26     22.88 o 
  10   3  15       60.98       83.99     24.40 o 
   0   4  15     2437.72     2606.21     35.61 o 
   1   4  15      709.11      712.25     10.91 o 
   2   4  15      645.64      623.10     13.59 o 
   3   4  15        3.58       -4.21      7.01 o 
   4   4  15      327.97      369.06     12.38 o 
   5   4  15     2558.32     2528.70     32.84 o 
   6   4  15     1476.84     1300.12     27.15 o 
   7   4  15      657.07      684.37     23.20 o 
   8   4  15      681.23      703.21     26.25 o 
   9   4  15       22.10      -13.61     18.64 o 
  10   4  15       32.71      -11.96     20.47 o 
   1   5  15      315.49      283.98      8.10 o 
   2   5  15       84.59       80.58      7.59 o 
   3   5  15      128.15      135.54     12.23 o 
   4   5  15       77.57       96.90     10.47 o 
   5   5  15       76.80       72.90     12.11 o 
   6   5  15       65.13       88.07     13.83 o 
   7   5  15        7.96       13.97     14.39 o 
   8   5  15       86.78      106.30     16.54 o 
   9   5  15      102.84       67.19     19.81 o 
  10   5  15       56.31       81.46     20.42 o 
   0   6  15     2614.83     2593.83     35.05 o 
   1   6  15       23.36       31.71      6.42 o 
   2   6  15      604.56      565.31     11.46 o 
   3   6  15       64.53       47.55      9.25 o 
   4   6  15       14.19       17.16      8.09 o 
   5   6  15     1423.18     1353.33     23.25 o 
   6   6  15      731.56      693.31     29.26 o 
   7   6  15      145.62      133.01     15.65 o 
   8   6  15       16.53       18.90     15.46 o 
   9   6  15       79.69      100.25     20.18 o 
  10   6  15        0.00      -13.80     18.14 o 
   1   7  15      252.82      225.54      8.93 o 
   2   7  15     2274.30     2205.02     23.94 o 
   3   7  15      666.79      621.78     13.94 o 
   4   7  15     1142.35      990.27     20.81 o 
   5   7  15       65.16       57.61     11.05 o 
   6   7  15      591.36      588.79     21.15 o 
   7   7  15      115.38      104.38     15.54 o 
   8   7  15       28.65       27.99     17.86 o 
   9   7  15      449.67      429.93     25.36 o 
   0   8  15      760.87      837.09     19.15 o 
   1   8  15      497.57      527.28     14.60 o 
   2   8  15        1.64       -6.94      6.94 o 
   3   8  15     3174.04     3145.14     33.06 o 
   4   8  15      823.75      785.50     17.38 o 
   5   8  15     1134.51     1076.86     22.65 o 
   6   8  15      172.28      210.10     13.78 o 
   7   8  15       10.04        4.50     14.91 o 
   8   8  15       46.01       50.73     17.68 o 
   9   8  15      159.98      204.85     21.98 o 
   1   9  15        0.00       -0.90      7.09 o 
   2   9  15     1111.16     1109.68     18.02 o 
   3   9  15       76.43       62.18      9.99 o 
   4   9  15      391.66      376.95     14.20 o 
   5   9  15     1347.59     1223.28     24.76 o 
   6   9  15        4.31       20.01     11.71 o 
   7   9  15      231.00      213.67     18.92 o 
   8   9  15       37.25       24.62     17.81 o 
   9   9  15       55.91       95.69     19.89 o 
   0  10  15        0.76        2.97      9.38 o 
   1  10  15       89.29       96.82      8.49 o 
   2  10  15       23.65       22.07      8.84 o 
   3  10  15     2841.91     2764.46     32.22 o 
   4  10  15      792.43      784.72     18.50 o 
   5  10  15        0.92       12.77     10.03 o 
   6  10  15      373.44      366.93     16.31 o 
   7  10  15       67.61       79.67     14.64 o 
   8  10  15        4.14      -12.22     16.79 o 
   9  10  15        0.02       -2.43     18.71 o 
   1  11  15      130.99      121.81      9.70 o 
   2  11  15       32.16       54.92     10.56 o 
   3  11  15       17.44       22.33      9.92 o 
   4  11  15     2427.80     2386.55     30.26 o 
   5  11  15       10.68       -5.05     10.54 o 
   6  11  15       96.21       77.75     13.28 o 
   7  11  15      800.66      807.83     23.69 o 
   8  11  15        1.30       10.40     15.48 o 
   0  12  15      692.69      664.43     20.49 o 
   1  12  15       57.95       45.56      9.94 o 
   2  12  15     2242.91     2183.14     29.78 o 
   3  12  15     2298.56     2144.31     28.85 o 
   4  12  15       23.03        6.15     10.52 o 
   5  12  15        0.22       -1.50     14.40 o 
   6  12  15       96.12       75.08     13.96 o 
   7  12  15       25.68       22.88     13.28 o 
   8  12  15       24.98      -13.57     13.57 o 
   1  13  15       12.62       19.22     10.40 o 
   2  13  15       29.62       11.38     10.83 o 
   3  13  15      704.66      744.28     18.79 o 
   4  13  15       98.69      106.34     12.58 o 
   5  13  15        1.91       11.33     14.01 o 
   6  13  15       34.63       18.78     13.24 o 
   7  13  15      241.81      280.19     17.79 o 
   8  13  15        0.02       -8.13     14.21 o 
   0  14  15     6203.16     6164.10    105.78 o 
   1  14  15      444.50      462.33     16.59 o 
   2  14  15        1.95       -6.50     11.48 o 
   3  14  15       85.70       83.67     12.21 o 
   4  14  15      365.48      349.93     16.97 o 
   5  14  15      142.91      122.91     14.80 o 
   6  14  15       51.76       52.80     15.01 o 
   7  14  15      243.14      202.05     17.64 o 
   1  15  15      578.51      572.52     21.15 o 
   2  15  15       14.40       18.46     12.55 o 
   3  15  15       61.20       49.85     12.01 o 
   4  15  15      129.96      124.59     14.95 o 
   5  15  15       44.98       33.21     13.69 o 
   6  15  15      195.86      190.18     17.17 o 
   7  15  15       71.63       62.36     16.47 o 
   0  16  15     1282.26     1301.38     79.67 o 
   1  16  15       91.85       70.20     15.67 o 
   2  16  15       50.19       65.85     13.98 o 
   3  16  15        3.82       -8.66     13.28 o 
   4  16  15        5.50       -3.85     13.08 o 
   5  16  15       41.22       65.27     15.16 o 
   6  16  15        0.05       -8.70     15.24 o 
   1  17  15      315.04      323.59     28.51 o 
   2  17  15       20.99       10.78     13.68 o 
   3  17  15       15.49       21.62     14.75 o 
   4  17  15       40.42       28.10     14.92 o 
   5  17  15       56.26       45.59     15.13 o 
   6  17  15        4.04       -6.80     15.58 o 
   0  18  15      449.85      409.53     41.30 o 
   1  18  15       75.02       54.04     20.59 o 
   2  18  15        0.90       17.71     17.10 o 
   3  18  15       31.41       13.99     15.19 o 
   4  18  15        1.42       -6.44     15.01 o 
   5  18  15       56.32       17.73     16.86 o 
   1  19  15        4.40      -20.96     20.96 o 
   2  19  15      380.67      394.62     30.05 o 
   3  19  15       75.29       60.49     18.53 o 
   4  19  15       13.66       15.12     16.68 o 
   0  20  15      183.67      242.40     40.38 o 
   1  20  15       77.23       32.60     25.94 o 
   2  20  15       18.06       -1.37     26.30 o 
   0   0  16    17351.87    18366.30    189.96 o 
   1   0  16      151.03      141.82     10.66 o 
   2   0  16     4254.92     4283.63     58.50 o 
   3   0  16     1221.80     1237.87     29.53 o 
   4   0  16     2702.37     2808.43     37.21 o 
   5   0  16     1015.03     1103.19     29.03 o 
   6   0  16       79.20       48.55     18.05 o 
   7   0  16       42.61       25.59     18.93 o 
   8   0  16     1375.82     1387.40     59.84 o 
   9   0  16       45.43       48.49     25.23 o 
  10   0  16      315.59      340.46     37.02 o 
   1   1  16      109.15      137.67      6.01 o 
   2   1  16     1563.72     1564.05     21.13 o 
   3   1  16       14.62        9.84      8.13 o 
   4   1  16      401.44      465.84     11.75 o 
   5   1  16       32.09       38.63      9.48 o 
   6   1  16       39.31       26.88     11.13 o 
   7   1  16      417.90      366.32     18.60 o 
   8   1  16      160.87      143.07     18.76 o 
   9   1  16        1.88       17.38     17.85 o 
  10   1  16       73.50       38.28     20.25 o 
   0   2  16     2816.20     2962.29     36.61 o 
   1   2  16     2212.11     2284.42     19.90 o 
   2   2  16      372.53      494.53     12.48 o 
   3   2  16      583.01      688.51     14.29 o 
   4   2  16        7.84        5.11      6.64 o 
   5   2  16      238.67      190.56     12.33 o 
   6   2  16      525.72      553.61     19.47 o 
   7   2  16       63.86       61.77     15.71 o 
   8   2  16       43.53       48.43     16.21 o 
   9   2  16      275.35      243.57     22.78 o 
  10   2  16      124.24      150.95     22.86 o 
   1   3  16     2609.20     2587.35     21.78 o 
   2   3  16      509.13      519.36     13.03 o 
   3   3  16      254.78      273.85      8.89 o 
   4   3  16      747.82      777.12     15.75 o 
   5   3  16     1145.13     1134.22     22.29 o 
   6   3  16      372.51      419.12     21.71 o 
   7   3  16       46.26       44.85     13.96 o 
   8   3  16      123.30      114.43     17.29 o 
   9   3  16        6.06       -0.86     17.20 o 
  10   3  16        2.40      -19.81     22.23 o 
   0   4  16      106.17      110.70      9.42 o 
   1   4  16     3226.03     3241.75     27.62 o 
   2   4  16        0.09        2.92      6.97 o 
   3   4  16      269.25      247.54     11.33 o 
   4   4  16      303.74      297.55     11.96 o 
   5   4  16       25.07       35.26     10.37 o 
   6   4  16      130.45      119.23     13.40 o 
   7   4  16      113.61      127.51     15.66 o 
   8   4  16      479.32      467.95     23.13 o 
   9   4  16       25.36       44.36     17.25 o 
  10   4  16      285.16      293.07     29.96 o 
   1   5  16        0.25       -3.95      5.42 o 
   2   5  16       79.99       62.04      7.51 o 
   3   5  16      239.70      229.34     10.27 o 
   4   5  16      489.21      469.63     13.56 o 
   5   5  16     1441.78     1308.82     22.42 o 
   6   5  16      126.60      159.80     15.33 o 
   7   5  16      156.56      159.73     17.21 o 
   8   5  16       51.05       33.31     15.43 o 
   9   5  16      423.21      490.72     29.80 o 
  10   5  16        2.47       -2.82     20.64 o 
   0   6  16      636.29      599.96     17.15 o 
   1   6  16      738.30      807.55     13.29 o 
   2   6  16       20.32       18.01      6.72 o 
   3   6  16       39.03       20.39      7.41 o 
   4   6  16     1043.22     1014.67     19.64 o 
   5   6  16      243.09      252.50     13.18 o 
   6   6  16      339.66      321.98     17.47 o 
   7   6  16       61.00       21.07     15.12 o 
   8   6  16        0.32       -0.64     15.82 o 
   9   6  16      175.94      201.91     25.83 o 
   1   7  16      340.80      383.42     10.45 o 
   2   7  16      233.84      267.58      9.45 o 
   3   7  16     1677.64     1556.20     25.98 o 
   4   7  16     1475.96     1351.03     23.24 o 
   5   7  16      369.91      380.57     15.28 o 
   6   7  16      747.85      776.46     20.00 o 
   7   7  16       79.34       54.01     14.80 o 
   8   7  16        3.54       23.01     17.39 o 
   9   7  16        5.49       17.74     19.30 o 
   0   8  16      642.77      542.15     17.98 o 
   1   8  16        0.00       -6.68      6.68 o 
   2   8  16       10.22       12.79      7.47 o 
   3   8  16        3.07        3.82      8.61 o 
   4   8  16      628.10      582.05     15.98 o 
   5   8  16      108.60       83.68     12.49 o 
   6   8  16      721.82      765.18     22.67 o 
   7   8  16        0.46       10.14     14.05 o 
   8   8  16      501.46      483.11     26.64 o 
   9   8  16        1.02      -11.76     17.37 o 
   1   9  16     1981.96     1940.59     23.33 o 
   2   9  16      194.88      196.15     10.23 o 
   3   9  16     3504.37     3164.34     34.34 o 
   4   9  16      768.27      716.66     17.89 o 
   5   9  16      144.22      151.48     12.17 o 
   6   9  16        2.64       -7.74     11.54 o 
   7   9  16       53.72       52.43     14.02 o 
   8   9  16        1.96       11.50     17.65 o 
   9   9  16      185.61      185.05     22.45 o 
   0  10  16       50.18       26.00      9.88 o 
   1  10  16      547.08      584.24     13.90 o 
   2  10  16       14.62        6.69     10.68 o 
   3  10  16        5.51        2.57      9.71 o 
   4  10  16      545.89      487.42     15.86 o 
   5  10  16        3.34       15.62     10.82 o 
   6  10  16      122.51      113.78     13.31 o 
   7  10  16        0.27       -0.90     11.99 o 
   8  10  16      160.20      160.93     28.05 o 
   9  10  16        4.54      -11.22     18.96 o 
   1  11  16     1351.47     1386.06     20.93 o 
   2  11  16      416.38      385.84     14.72 o 
   3  11  16       97.66      100.56     11.42 o 
   4  11  16      268.74      271.79     15.07 o 
   5  11  16      178.92      129.82     12.42 o 
   6  11  16       99.74       82.91     13.88 o 
   7  11  16       70.21       68.37     14.04 o 
   8  11  16        3.79        6.31     13.44 o 
   0  12  16      870.27      930.88     33.74 o 
   1  12  16      339.92      323.29     13.37 o 
   2  12  16       25.88       42.67     10.93 o 
   3  12  16      517.01      497.88     16.68 o 
   4  12  16        7.81       10.82     10.68 o 
   5  12  16      212.56      227.40     14.60 o 
   6  12  16       23.17       31.45     13.29 o 
   7  12  16        0.60       10.26     13.24 o 
   8  12  16      413.47      516.03     30.26 o 
   1  13  16      205.94      197.07     12.91 o 
   2  13  16       58.18       88.06     12.12 o 
   3  13  16      203.71      229.15     18.06 o 
   4  13  16      556.52      569.58     17.80 o 
   5  13  16       80.00       74.37     13.18 o 
   6  13  16       44.67       52.19     13.57 o 
   7  13  16      149.28      148.96     16.44 o 
   8  13  16      176.44      210.40     18.15 o 
   0  14  16        1.33        3.96     29.46 o 
   1  14  16      596.50      635.68     20.32 o 
   2  14  16       37.68       40.94     12.13 o 
   3  14  16      209.99      241.40     15.27 o 
   4  14  16       26.32       31.52     12.56 o 
   5  14  16       64.81       94.16     14.21 o 
   6  14  16       19.88       11.28     13.68 o 
   7  14  16      127.79      145.33     16.99 o 
   1  15  16        6.05        5.24     12.31 o 
   2  15  16       10.97        2.12     12.24 o 
   3  15  16       57.81       43.86     13.58 o 
   4  15  16      155.93      125.20     14.40 o 
   5  15  16      118.44      138.05     15.50 o 
   6  15  16        8.25        8.98     13.92 o 
   7  15  16      111.41      116.92     18.66 o 
   0  16  16      404.58      435.25     32.99 o 
   1  16  16       90.45       79.34     19.41 o 
   2  16  16       38.76       20.67     13.21 o 
   3  16  16        1.05       -0.72     13.72 o 
   4  16  16       11.57       20.97     13.77 o 
   5  16  16       81.17      105.55     15.61 o 
   6  16  16      295.75      293.69     19.79 o 
   1  17  16        4.87       -6.45     17.48 o 
   2  17  16      242.83      256.93     17.46 o 
   3  17  16      150.94      201.44     17.83 o 
   4  17  16       48.69       47.15     14.90 o 
   5  17  16       94.69      142.98     17.22 o 
   0  18  16       18.99      -48.78     48.78 o 
   1  18  16        0.61        8.08     20.26 o 
   2  18  16      173.40      201.97     23.93 o 
   3  18  16       28.42        9.48     15.23 o 
   4  18  16        8.34       -8.27     15.72 o 
   5  18  16       17.83       45.12     17.43 o 
   1  19  16       21.78       23.43     22.12 o 
   2  19  16       26.01       16.00     21.94 o 
   3  19  16        4.59        4.94     17.06 o 
   4  19  16      163.66      113.24     42.85 o 
   0  20  16        6.58       19.84     37.95 o 
   1  20  16       21.28      -15.62     24.00 o 
   2  20  16        1.70        1.10     22.64 o 
   1   1  17        8.10        8.06      4.76 o 
   2   1  17       48.56       40.82      7.76 o 
   3   1  17       19.30        9.84      7.46 o 
   4   1  17      280.68      293.86      9.96 o 
   5   1  17      232.85      233.98     14.82 o 
   6   1  17      240.04      233.18     16.69 o 
   7   1  17     2682.19     2541.74     44.50 o 
   8   1  17      114.73       88.12     18.72 o 
   9   1  17      529.73      549.58     31.88 o 
  10   1  17        3.12       -6.18     19.47 o 
   0   2  17     1446.14     1502.45     31.85 o 
   1   2  17      379.37      395.95      8.52 o 
   2   2  17      210.38      205.68      9.32 o 
   3   2  17      320.80      259.03     10.84 o 
   4   2  17      545.09      545.29     13.03 o 
   5   2  17      683.63      616.31     17.56 o 
   6   2  17     2447.97     2323.81     35.30 o 
   7   2  17      399.68      398.59     26.15 o 
   8   2  17       67.40       70.20     17.29 o 
   9   2  17       15.77        4.47     18.56 o 
  10   2  17       49.72       89.59     23.47 o 
   1   3  17        0.29       -0.40      4.89 o 
   2   3  17      396.46      418.04     12.05 o 
   3   3  17       75.05       66.76      7.45 o 
   4   3  17      300.57      302.65     12.39 o 
   5   3  17      131.73      135.08     16.37 o 
   6   3  17      255.52      266.44     20.66 o 
   7   3  17        7.62       24.63     14.90 o 
   8   3  17      513.21      503.65     25.23 o 
   9   3  17       67.64       82.36     21.46 o 
  10   3  17      129.57      154.65     39.05 o 
   0   4  17      228.29      295.64     12.05 o 
   1   4  17       16.83       10.80      5.17 o 
   2   4  17      428.29      385.22     10.88 o 
   3   4  17        4.99        2.97      8.20 o 
   4   4  17      321.04      318.82     12.02 o 
   5   4  17     1441.15     1389.17     21.93 o 
   6   4  17      411.34      396.83     17.28 o 
   7   4  17       30.84       24.94     14.56 o 
   8   4  17        1.04      -14.89     14.89 o 
   9   4  17       14.57        1.53     18.51 o 
  10   4  17        7.30      -21.87     21.87 o 
   1   5  17       66.24       61.34      5.96 o 
   2   5  17       77.12      101.40      8.17 o 
   3   5  17      288.24      302.27     12.81 o 
   4   5  17      171.46      193.50     12.22 o 
   5   5  17        6.32        9.34     10.34 o 
   6   5  17      129.03      117.20     14.42 o 
   7   5  17      133.15      120.23     16.32 o 
   8   5  17       98.70       82.96     16.51 o 
   9   5  17       38.83       37.37     18.89 o 
   0   6  17       22.56       14.23     10.67 o 
   1   6  17       16.45       39.47      6.67 o 
   2   6  17     1137.17     1030.54     17.36 o 
   3   6  17      187.38      195.59      9.90 o 
   4   6  17     1350.28     1268.13     22.53 o 
   5   6  17       97.31       79.31     11.47 o 
   6   6  17      140.39      158.78     16.19 o 
   7   6  17      137.02      131.57     17.46 o 
   8   6  17      276.17      265.33     19.67 o 
   9   6  17        0.04       -2.12     18.65 o 
   1   7  17       28.00       22.17      6.80 o 
   2   7  17       10.73       17.09      7.17 o 
   3   7  17      439.85      423.68     13.58 o 
   4   7  17      549.54      559.69     16.68 o 
   5   7  17      347.37      340.47     17.12 o 
   6   7  17      579.04      538.45     18.04 o 
   7   7  17        0.55      -11.57     14.55 o 
   8   7  17       13.67       28.89     17.84 o 
   9   7  17      103.58      155.49     22.94 o 
   0   8  17      657.52      640.75     19.63 o 
   1   8  17      528.15      556.90     13.91 o 
   2   8  17      240.81      221.63     11.24 o 
   3   8  17     1751.23     1728.51     24.77 o 
   4   8  17     1767.71     1622.29     24.74 o 
   5   8  17        4.89      -11.15     11.15 o 
   6   8  17        4.56       -1.93     11.40 o 
   7   8  17        1.59        8.54     17.54 o 
   8   8  17       20.36       44.74     18.87 o 
   9   8  17        6.63       -9.79     17.79 o 
   1   9  17      375.07      378.72     12.64 o 
   2   9  17       64.14       42.65      9.35 o 
   3   9  17       71.19       83.58     10.89 o 
   4   9  17      935.14      900.53     21.05 o 
   5   9  17      550.29      513.01     16.96 o 
   6   9  17       40.84       31.09     13.07 o 
   7   9  17      449.69      419.63     19.56 o 
   8   9  17      169.38      174.75     21.96 o 
   9   9  17      127.57      116.88     21.91 o 
   0  10  17     1322.39     1327.99     35.80 o 
   1  10  17      360.38      336.64     14.78 o 
   2  10  17       11.20       20.04     10.18 o 
   3  10  17      688.59      646.40     17.18 o 
   4  10  17      605.24      553.63     16.86 o 
   5  10  17      850.22      825.15     20.19 o 
   6  10  17       28.31       43.46     12.11 o 
   7  10  17      329.65      320.34     17.05 o 
   8  10  17       30.74       54.27     19.33 o 
   1  11  17       10.67       18.14     10.34 o 
   2  11  17      320.82      341.42     14.62 o 
   3  11  17      549.26      508.27     16.44 o 
   4  11  17      204.24      194.35     13.14 o 
   5  11  17       81.22      100.40     12.42 o 
   6  11  17       49.78       83.03     13.62 o 
   7  11  17      130.39      128.74     15.07 o 
   8  11  17        9.03      -13.92     13.92 o 
   0  12  17      730.73      795.96     24.74 o 
   1  12  17        8.86       14.03     10.00 o 
   2  12  17       47.60       51.88     11.22 o 
   3  12  17     1788.94     1634.05     28.23 o 
   4  12  17      758.54      688.77     18.75 o 
   5  12  17      839.96      739.21     20.82 o 
   6  12  17        0.53        0.95     12.83 o 
   7  12  17      262.89      286.49     17.75 o 
   8  12  17        0.50       -8.76     14.51 o 
   1  13  17       13.25       10.19     11.34 o 
   2  13  17       10.41        6.86     10.97 o 
   3  13  17        4.90        1.45     11.37 o 
   4  13  17        7.69        2.15     15.11 o 
   5  13  17       76.03      109.20     13.92 o 
   6  13  17      156.91      151.41     15.82 o 
   7  13  17       16.36       15.14     14.29 o 
   0  14  17       50.63       19.67     20.95 o 
   1  14  17     1235.46     1211.14     24.95 o 
   2  14  17      159.64      150.00     14.22 o 
   3  14  17      395.24      445.20     19.35 o 
   4  14  17        1.75       17.94     12.57 o 
   5  14  17       38.67       48.62     13.37 o 
   6  14  17       51.94       59.40     15.05 o 
   7  14  17      368.17      401.54     22.26 o 
   1  15  17      430.29      396.11     21.90 o 
   2  15  17       53.68       59.13     13.43 o 
   3  15  17      224.70      258.65     16.76 o 
   4  15  17      137.18      171.84     16.06 o 
   5  15  17      149.45      131.71     15.84 o 
   6  15  17       55.17       66.90     14.95 o 
   0  16  17       44.01        1.60     32.96 o 
   1  16  17       45.90       20.92     17.97 o 
   2  16  17        3.80        1.82     12.74 o 
   3  16  17       23.60       16.28     14.43 o 
   4  16  17        3.56        4.70     13.67 o 
   5  16  17      160.99      182.76     16.86 o 
   6  16  17      138.28      181.43     18.27 o 
   1  17  17        1.61        2.61     18.28 o 
   2  17  17      301.69      381.42     24.25 o 
   3  17  17      107.57      135.12     17.23 o 
   4  17  17      183.99      225.90     19.18 o 
   5  17  17       21.33       38.15     15.48 o 
   0  18  17       53.41      114.07     44.60 o 
   1  18  17       77.06       90.98     21.48 o 
   2  18  17      111.48      140.98     25.08 o 
   3  18  17        9.84        4.19     15.27 o 
   4  18  17        2.57       -2.40     16.24 o 
   1  19  17      191.42      212.95     30.74 o 
   2  19  17        0.02       15.17     21.85 o 
   3  19  17        7.06        8.85     17.50 o 
   0  20  17      726.26      762.32     63.03 o 
   1  20  17       94.07       90.95     28.47 o 
   0   0  18    15756.62    16725.94    176.09 o 
   1   0  18      298.91      349.13     17.10 o 
   2   0  18      312.39      342.56     16.86 o 
   3   0  18     2150.81     2135.23     39.12 o 
   4   0  18      924.34      950.85     34.69 o 
   5   0  18     2001.93     1958.00     39.38 o 
   6   0  18       38.49       37.63     17.96 o 
   7   0  18       67.87       20.58     20.10 o 
   8   0  18       50.20       70.39     25.84 o 
   9   0  18      193.87      180.73     36.31 o 
  10   0  18      578.40      623.18     48.58 o 
   1   1  18       16.84        8.28      5.03 o 
   2   1  18      117.17      105.13      8.56 o 
   3   1  18      461.41      471.87     13.31 o 
   4   1  18     2704.92     2617.19     31.64 o 
   5   1  18     2173.12     2008.53     30.27 o 
   6   1  18      636.87      651.24     23.73 o 
   7   1  18      470.58      474.74     23.20 o 
   8   1  18       16.80       -6.67     16.89 o 
   9   1  18       39.12       51.64     19.37 o 
  10   1  18       80.09       84.35     21.90 o 
   0   2  18     1103.25     1269.06     24.20 o 
   1   2  18       78.84       92.25      5.83 o 
   2   2  18      376.07      389.04     11.32 o 
   3   2  18      519.82      491.08     12.96 o 
   4   2  18       34.05       25.45      9.52 o 
   5   2  18      102.72      100.77     10.45 o 
   6   2  18        1.14       -8.82     12.20 o 
   7   2  18      145.06      153.78     18.81 o 
   8   2  18      273.20      337.12     23.25 o 
   9   2  18       34.43       36.36     20.95 o 
  10   2  18        2.66       12.59     21.96 o 
   1   3  18      753.65      736.20     11.59 o 
   2   3  18      256.61      276.20     12.34 o 
   3   3  18      234.30      205.19      9.73 o 
   4   3  18      214.13      246.14     11.53 o 
   5   3  18       32.16       17.13     11.89 o 
   6   3  18        4.69       10.30     13.50 o 
   7   3  18      652.82      680.66     26.77 o 
   8   3  18      155.22      156.22     20.57 o 
   9   3  18        2.43       -5.21     19.69 o 
  10   3  18      210.30      209.56     28.89 o 
   0   4  18      130.38      138.78     14.30 o 
   1   4  18      253.92      260.03      8.60 o 
   2   4  18       51.04       43.34      7.63 o 
   3   4  18       56.20       43.39      9.08 o 
   4   4  18        0.32       10.15      8.72 o 
   5   4  18       38.61       50.66     10.95 o 
   6   4  18       35.16       49.28     14.57 o 
   7   4  18     1493.64     1382.74     32.44 o 
   8   4  18        2.08       -6.48     17.03 o 
   9   4  18        6.92       -2.36     18.50 o 
   1   5  18      761.83      764.19     11.81 o 
   2   5  18      406.14      409.03     11.98 o 
   3   5  18      408.13      421.58     14.70 o 
   4   5  18      293.66      314.21     13.45 o 
   5   5  18       52.81       59.63     10.67 o 
   6   5  18      233.08      237.20     15.94 o 
   7   5  18      159.97      153.45     16.65 o 
   8   5  18        1.06        1.98     15.86 o 
   9   5  18        1.02      -17.81     18.79 o 
   0   6  18      735.24      722.69     21.74 o 
   1   6  18        3.64       -3.87      7.81 o 
   2   6  18       11.73       17.23      8.32 o 
   3   6  18      464.67      479.99     15.63 o 
   4   6  18     1267.68     1284.30     22.99 o 
   5   6  18      310.35      286.30     16.00 o 
   6   6  18      103.50       93.54     14.73 o 
   7   6  18       38.29       33.97     16.40 o 
   8   6  18       27.05       46.83     15.83 o 
   9   6  18       43.12       44.85     20.60 o 
   1   7  18       76.52       94.02      8.92 o 
   2   7  18     1685.90     1650.53     20.98 o 
   3   7  18      156.55      124.03     11.71 o 
   4   7  18     2920.10     2716.73     31.89 o 
   5   7  18      585.37      575.28     18.44 o 
   6   7  18       22.18       16.04     14.70 o 
   7   7  18       30.13       43.94     16.23 o 
   8   7  18        4.16       24.57     18.28 o 
   9   7  18      138.66      175.44     24.21 o 
   0   8  18       30.70       45.49     11.33 o 
   1   8  18      114.04      134.11      9.66 o 
   2   8  18      222.17      203.21     11.54 o 
   3   8  18      719.26      646.76     18.39 o 
   4   8  18      203.61      256.93     13.06 o 
   5   8  18      121.74      129.33     13.03 o 
   6   8  18      183.90      189.33     15.10 o 
   7   8  18       40.54       47.08     15.39 o 
   8   8  18        3.37       -3.26     19.32 o 
   9   8  18       89.91      155.30     22.04 o 
   1   9  18      314.87      291.65     12.09 o 
   2   9  18      581.12      603.82     20.64 o 
   3   9  18      159.91      176.28     12.95 o 
   4   9  18       36.41       13.06     10.32 o 
   5   9  18      406.96      376.30     16.02 o 
   6   9  18       53.00       60.51     12.05 o 
   7   9  18        6.35       -8.27     13.46 o 
   8   9  18       43.94       44.03     18.78 o 
   9   9  18       72.02      106.39     24.80 o 
   0  10  18      870.41      847.70     26.59 o 
   1  10  18      334.99      338.09     12.98 o 
   2  10  18       47.88       37.53     10.65 o 
   3  10  18      920.54      828.17     21.00 o 
   4  10  18      233.65      203.61     14.93 o 
   5  10  18        0.84       -7.39     10.75 o 
   6  10  18       47.04       51.71     12.55 o 
   7  10  18       20.44       24.47     13.00 o 
   8  10  18        0.73       27.93     16.59 o 
   1  11  18      990.41      946.20     18.84 o 
   2  11  18      245.24      253.33     14.38 o 
   3  11  18      111.03       77.91     12.64 o 
   4  11  18       24.86       15.68     10.84 o 
   5  11  18      180.99      176.92     13.55 o 
   6  11  18       24.63       15.25     12.60 o 
   7  11  18       30.88       18.07     14.53 o 
   8  11  18        0.00        3.67     14.74 o 
   0  12  18      104.76      167.80     19.89 o 
   1  12  18        0.03        1.82     11.24 o 
   2  12  18       15.55        0.18     10.66 o 
   3  12  18     1846.98     1728.19     28.28 o 
   4  12  18      172.98      160.03     13.57 o 
   5  12  18      811.46      756.23     20.12 o 
   6  12  18       96.95      109.89     14.75 o 
   7  12  18        3.35        1.42     13.49 o 
   8  12  18       47.81       15.43     15.66 o 
   1  13  18       13.82       -9.16     11.54 o 
   2  13  18       92.73       86.78     13.47 o 
   3  13  18       25.96       31.05     12.07 o 
   4  13  18       20.03       13.29     11.62 o 
   5  13  18        0.03       12.46     12.41 o 
   6  13  18      212.22      201.24     16.74 o 
   7  13  18      123.17      114.60     16.28 o 
   0  14  18        0.01      -14.81     20.62 o 
   1  14  18        1.84       -6.61     11.45 o 
   2  14  18      542.03      581.46     19.78 o 
   3  14  18      381.82      355.24     17.29 o 
   4  14  18       24.05       12.72     12.98 o 
   5  14  18       41.42       29.97     13.19 o 
   6  14  18       14.72       19.94     14.37 o 
   7  14  18       27.97       18.12     15.01 o 
   1  15  18       28.72       34.05     15.07 o 
   2  15  18      284.49      345.06     17.71 o 
   3  15  18       16.06      -12.54     12.54 o 
   4  15  18      244.12      228.12     17.02 o 
   5  15  18       10.49       17.29     13.74 o 
   6  15  18       19.64        9.94     15.02 o 
   0  16  18     2438.88     2184.98     75.00 o 
   1  16  18       25.12       23.40     18.66 o 
   2  16  18        2.32      -12.55     12.55 o 
   3  16  18      725.66      818.49     25.37 o 
   4  16  18       17.36       20.20     15.24 o 
   5  16  18      159.06      171.56     16.91 o 
   6  16  18       15.53       21.47     14.93 o 
   1  17  18       21.73       60.90     19.55 o 
   2  17  18        0.00       12.80     15.08 o 
   3  17  18       68.52       69.87     16.41 o 
   4  17  18      265.22      358.86     21.55 o 
   5  17  18        0.00      -11.07     14.68 o 
   0  18  18       17.33       62.16     31.35 o 
   1  18  18      326.55      358.00     54.26 o 
   2  18  18       40.23       33.75     22.87 o 
   3  18  18       27.28       -0.79     15.76 o 
   4  18  18        2.96       24.56     16.45 o 
   1  19  18       83.69      147.74     28.64 o 
   2  19  18       99.70      125.64     25.41 o 
   3  19  18        6.43        1.30     19.85 o 
   0  20  18      212.28      239.44     41.11 o 
   1   1  19       23.11       47.02      6.09 o 
   2   1  19       91.96      100.63      9.20 o 
   3   1  19      160.28      142.86      9.83 o 
   4   1  19      372.10      354.61     14.08 o 
   5   1  19     1057.70      974.85     25.15 o 
   6   1  19       51.00       45.46     14.85 o 
   7   1  19       20.85       32.72     17.34 o 
   8   1  19      285.96      261.30     28.67 o 
   9   1  19        3.64      -12.62     19.65 o 
   0   2  19     3044.65     3200.76     41.13 o 
   1   2  19        0.22        0.56      5.04 o 
   2   2  19      175.67      165.04      9.27 o 
   3   2  19      295.75      285.51     11.11 o 
   4   2  19     2099.68     2079.75     29.19 o 
   5   2  19      170.52      206.24     15.53 o 
   6   2  19      932.54      871.51     24.46 o 
   7   2  19     1231.03     1095.89     35.35 o 
   8   2  19       33.42       47.60     18.06 o 
   9   2  19      436.64      421.88     28.63 o 
   1   3  19       73.05       87.80      6.07 o 
   2   3  19      578.72      583.56     14.47 o 
   3   3  19       49.00       15.87      8.84 o 
   4   3  19      906.34      966.43     21.24 o 
   5   3  19       12.45       18.55      9.24 o 
   6   3  19       10.01       13.77     13.87 o 
   7   3  19      424.58      429.67     23.39 o 
   8   3  19        5.86      -15.63     16.95 o 
   9   3  19      510.42      498.96     30.26 o 
   0   4  19     4364.33     4259.89     47.81 o 
   1   4  19       19.89        8.90      5.53 o 
   2   4  19      430.04      436.26     12.38 o 
   3   4  19      892.64      930.78     21.62 o 
   4   4  19      163.54      182.43     12.72 o 
   5   4  19      392.61      398.14     15.07 o 
   6   4  19       27.80       16.01     14.39 o 
   7   4  19      154.13      140.09     17.72 o 
   8   4  19      126.75      139.65     20.84 o 
   9   4  19      188.99      201.83     28.13 o 
   1   5  19      373.71      370.05      9.89 o 
   2   5  19       23.34       25.81      7.86 o 
   3   5  19      336.70      320.61     13.51 o 
   4   5  19       55.63       64.87     10.30 o 
   5   5  19      237.96      253.81     14.02 o 
   6   5  19      159.17      169.53     19.00 o 
   7   5  19        0.74       -3.80     14.95 o 
   8   5  19        6.01       -8.03     16.98 o 
   9   5  19       69.15      102.61     30.06 o 
   0   6  19       54.99       37.79      9.55 o 
   1   6  19      209.71      228.98     10.30 o 
   2   6  19      163.96      175.88     10.02 o 
   3   6  19     1093.90      988.53     19.82 o 
   4   6  19      403.58      386.22     15.67 o 
   5   6  19      115.32      148.52     13.71 o 
   6   6  19      724.39      678.90     19.75 o 
   7   6  19      104.15       64.93     18.53 o 
   8   6  19       23.59       59.35     16.50 o 
   9   6  19       45.37       38.12     21.41 o 
   1   7  19     1550.95     1438.43     22.90 o 
   2   7  19       29.20       26.59      9.24 o 
   3   7  19      234.17      209.60     12.23 o 
   4   7  19      199.24      148.84     11.76 o 
   5   7  19       90.37       92.60     13.03 o 
   6   7  19       78.52       56.76     12.48 o 
   7   7  19      123.31      133.52     18.26 o 
   8   7  19       32.04       31.12     18.01 o 
   9   7  19      125.42       84.08     21.83 o 
   0   8  19      147.54      144.46     13.28 o 
   1   8  19      413.45      399.32     13.53 o 
   2   8  19       35.92       39.89      9.88 o 
   3   8  19      888.70      823.51     20.62 o 
   4   8  19      380.03      345.12     15.41 o 
   5   8  19       52.94       58.19     11.65 o 
   6   8  19      313.52      294.10     16.19 o 
   7   8  19       44.04       37.65     13.87 o 
   8   8  19      190.89      236.29     23.04 o 
   9   8  19        0.37       -1.64     19.70 o 
   1   9  19      126.42      130.10     10.63 o 
   2   9  19      580.43      553.46     16.36 o 
   3   9  19      207.35      179.96     13.40 o 
   4   9  19      892.96      868.26     20.14 o 
   5   9  19       66.13       67.76     12.12 o 
   6   9  19      196.03      199.28     14.51 o 
   7   9  19       20.95       19.78     13.88 o 
   8   9  19      173.41      188.52     22.56 o 
   0  10  19      362.10      378.66     22.94 o 
   1  10  19      241.08      232.14     12.15 o 
   2  10  19        1.30       -4.17     11.05 o 
   3  10  19      107.15       72.59     12.09 o 
   4  10  19       27.49       25.43     10.99 o 
   5  10  19       94.85       95.86     12.62 o 
   6  10  19       60.07       45.60     12.81 o 
   7  10  19       10.32       12.11     13.47 o 
   8  10  19       97.82      137.68     16.67 o 
   1  11  19      918.92      935.25     19.00 o 
   2  11  19       54.23       35.59     11.39 o 
   3  11  19        2.20       -8.32     10.94 o 
   4  11  19       81.91       38.70     11.68 o 
   5  11  19       12.73       20.24     11.88 o 
   6  11  19      278.87      282.40     17.98 o 
   7  11  19        0.00      -13.20     13.20 o 
   8  11  19      191.94      225.07     18.75 o 
   0  12  19       61.53       72.10     18.75 o 
   1  12  19      567.41      552.40     21.60 o 
   2  12  19      150.43      151.99     12.98 o 
   3  12  19        1.54        3.98     11.37 o 
   4  12  19      118.52      126.53     13.14 o 
   5  12  19      105.88       95.96     12.97 o 
   6  12  19        4.30        0.07     13.06 o 
   7  12  19       88.78       69.82     18.26 o 
   1  13  19      201.63      226.35     15.63 o 
   2  13  19       29.56       10.20     12.11 o 
   3  13  19        9.23       20.04     11.98 o 
   4  13  19       57.50       41.49     13.35 o 
   5  13  19        0.97       12.39     12.49 o 
   6  13  19       98.46      104.77     15.51 o 
   7  13  19        0.01       -8.21     14.53 o 
   0  14  19       26.90       13.95     21.62 o 
   1  14  19       25.55       22.96     12.86 o 
   2  14  19       11.91       -1.29     12.13 o 
   3  14  19      171.34      168.34     16.87 o 
   4  14  19        6.27        5.16     12.99 o 
   5  14  19       60.31       68.06     15.18 o 
   6  14  19      188.97      254.56     18.51 o 
   7  14  19       42.80       66.99     16.56 o 
   1  15  19        3.42       29.28     18.01 o 
   2  15  19        1.39       -6.33     12.77 o 
   3  15  19        4.08        1.77     13.10 o 
   4  15  19      157.63      154.44     17.09 o 
   5  15  19      269.93      279.92     17.93 o 
   6  15  19        2.03       12.92     15.28 o 
   0  16  19      606.51      551.79     45.40 o 
   1  16  19      316.11      300.48     24.82 o 
   2  16  19      324.82      389.80     20.69 o 
   3  16  19       23.99       28.31     15.37 o 
   4  16  19       12.30       15.24     15.25 o 
   5  16  19       10.82       15.86     14.89 o 
   1  17  19       64.78       39.39     20.07 o 
   2  17  19        3.59      -12.73     18.15 o 
   3  17  19       70.80       89.12     16.52 o 
   4  17  19       25.16       39.04     16.42 o 
   5  17  19       76.56      101.46     18.47 o 
   0  18  19      300.26      306.52     42.06 o 
   1  18  19        2.29        9.43     21.87 o 
   2  18  19        7.97      -13.97     20.88 o 
   3  18  19        3.17      -16.35     17.19 o 
   4  18  19      214.01      186.83     19.92 o 
   1  19  19       38.28       47.59     24.66 o 
   2  19  19        3.23        0.01     21.84 o 
   0   0  20     3845.57     3960.83     54.88 o 
   1   0  20      576.19      611.68     19.20 o 
   2   0  20      204.16      187.55     20.56 o 
   3   0  20     2124.96     2171.00     48.44 o 
   4   0  20      744.76      684.33     34.64 o 
   5   0  20      363.93      321.01     30.57 o 
   6   0  20      555.96      541.04     32.77 o 
   7   0  20       48.48       81.39     27.14 o 
   8   0  20       14.46       -2.35     28.82 o 
   9   0  20       26.32       25.70     28.43 o 
   1   1  20      294.99      236.54      7.36 o 
   2   1  20       82.91       83.35      9.22 o 
   3   1  20       35.02       17.49      8.53 o 
   4   1  20     2364.28     2261.91     31.70 o 
   5   1  20        0.66       -5.54     12.57 o 
   6   1  20      203.96      219.27     18.43 o 
   7   1  20      224.58      214.77     20.64 o 
   8   1  20       19.97       27.42     19.56 o 
   9   1  20       11.21        4.83     19.79 o 
   0   2  20     1959.70     2074.90     28.42 o 
   1   2  20      980.11      967.54     13.24 o 
   2   2  20      201.91      184.68      9.92 o 
   3   2  20      335.47      301.96     13.39 o 
   4   2  20       44.28       32.66     11.17 o 
   5   2  20      137.92      147.46     12.19 o 
   6   2  20      110.71       94.90     16.74 o 
   7   2  20       98.21      120.01     18.91 o 
   8   2  20       39.90       59.96     18.91 o 
   9   2  20      229.88      237.26     25.45 o 
   1   3  20       60.26       66.95      7.43 o 
   2   3  20     1127.38     1073.42     19.18 o 
   3   3  20      822.93      785.91     18.24 o 
   4   3  20     1968.71     1855.94     28.70 o 
   5   3  20       20.96       10.38     10.38 o 
   6   3  20      112.76       91.94     16.08 o 
   7   3  20       10.05       -9.54     16.51 o 
   8   3  20        8.79       14.69     17.63 o 
   9   3  20       15.98       22.31     20.39 o 
   0   4  20      229.61      284.05     15.98 o 
   1   4  20       37.73       16.96      6.38 o 
   2   4  20      399.74      412.79     12.65 o 
   3   4  20     2315.78     2167.11     28.87 o 
   4   4  20       10.80       16.01     10.64 o 
   5   4  20      121.34      117.75     12.43 o 
   6   4  20       15.50       -2.41     11.14 o 
   7   4  20      189.77      186.46     22.00 o 
   8   4  20       69.90       98.67     20.32 o 
   9   4  20       39.28       37.71     21.67 o 
   1   5  20        0.06       -1.28      7.59 o 
   2   5  20       16.89       16.81      8.09 o 
   3   5  20       11.39       -1.70      9.25 o 
   4   5  20       11.58        7.97     10.83 o 
   5   5  20     2350.07     2239.04     32.21 o 
   6   5  20      213.27      221.10     15.12 o 
   7   5  20      614.39      623.85     25.18 o 
   8   5  20      144.41      184.17     21.83 o 
   9   5  20        3.21      -11.24     20.00 o 
   0   6  20       96.79       82.11     10.79 o 
   1   6  20       54.23       30.55      7.93 o 
   2   6  20      100.67       72.99     10.14 o 
   3   6  20        1.58       -9.38      9.38 o 
   4   6  20        7.85      -12.02     12.02 o 
   5   6  20      318.07      302.95     16.22 o 
   6   6  20      162.40      180.01     15.37 o 
   7   6  20       64.06       99.61     17.86 o 
   8   6  20        1.46        9.54     17.70 o 
   9   6  20       12.04      -14.74     20.09 o 
   1   7  20      110.96      106.72      9.43 o 
   2   7  20        9.53        4.99      9.38 o 
   3   7  20      204.92      176.37     12.33 o 
   4   7  20        0.22        9.36     11.30 o 
   5   7  20       67.86       77.94     13.35 o 
   6   7  20        8.45        4.81     12.03 o 
   7   7  20      122.83      138.98     15.49 o 
   8   7  20        0.20       -3.78     17.13 o 
   9   7  20      107.14       77.24     23.97 o 
   0   8  20        2.99       10.37     11.27 o 
   1   8  20      263.06      263.79     11.96 o 
   2   8  20       82.64       81.25     10.76 o 
   3   8  20     1090.27     1108.26     23.80 o 
   4   8  20       86.13       78.97     12.72 o 
   5   8  20      738.80      722.09     21.04 o 
   6   8  20       15.58       13.94     12.53 o 
   7   8  20       93.06       91.66     15.71 o 
   8   8  20        0.17      -15.96     18.85 o 
   1   9  20      270.22      294.67     13.15 o 
   2   9  20       92.74       85.15     12.14 o 
   3   9  20      401.32      372.31     16.52 o 
   4   9  20       30.44       32.36     12.03 o 
   5   9  20        0.88       -0.19     11.38 o 
   6   9  20        0.20        5.80     13.62 o 
   7   9  20       11.10        2.36     14.86 o 
   8   9  20        0.68       -3.53     18.94 o 
   0  10  20     1918.76     1826.14     34.21 o 
   1  10  20       75.46       59.79     10.97 o 
   2  10  20      164.29      160.14     13.72 o 
   3  10  20      306.66      299.94     16.16 o 
   4  10  20      887.49      816.91     21.62 o 
   5  10  20      348.76      350.32     16.12 o 
   6  10  20       77.44       73.54     13.44 o 
   7  10  20        0.01      -13.29     13.29 o 
   8  10  20       90.70      101.03     16.82 o 
   1  11  20       64.01       68.68     12.99 o 
   2  11  20      207.80      191.89     14.66 o 
   3  11  20       11.59       28.24     11.92 o 
   4  11  20        5.01        7.96     12.28 o 
   5  11  20       14.48        3.87     11.52 o 
   6  11  20        0.23      -11.32     12.78 o 
   7  11  20        5.59       -2.82     13.56 o 
   8  11  20       89.33       92.17     16.97 o 
   0  12  20     2106.99     2057.40     48.87 o 
   1  12  20       55.03       70.47     13.24 o 
   2  12  20      437.20      427.40     17.45 o 
   3  12  20       26.01       18.21     11.88 o 
   4  12  20       55.89       39.35     12.98 o 
   5  12  20        0.28      -11.46     11.46 o 
   6  12  20      397.33      408.58     19.75 o 
   7  12  20        0.85      -12.89     13.83 o 
   1  13  20      532.51      603.93     21.89 o 
   2  13  20        6.33      -12.46     12.46 o 
   3  13  20       54.36       32.23     12.32 o 
   4  13  20      358.76      362.48     17.98 o 
   5  13  20        1.75       11.18     13.09 o 
   6  13  20        6.85        5.34     13.94 o 
   7  13  20       62.55       66.78     15.99 o 
   0  14  20      212.01      202.62     33.33 o 
   1  14  20       20.81       35.62     15.60 o 
   2  14  20       80.33       78.34     13.91 o 
   3  14  20        1.40       -2.62     12.82 o 
   4  14  20       43.90       15.08     13.39 o 
   5  14  20      172.89      171.41     16.19 o 
   6  14  20       10.73        0.14     16.13 o 
   1  15  20      187.79      187.57     22.45 o 
   2  15  20       40.95        5.31     13.31 o 
   3  15  20       64.27       74.18     14.73 o 
   4  15  20        4.46       11.72     14.84 o 
   5  15  20        9.72       30.01     15.24 o 
   6  15  20      192.88      197.19     18.75 o 
   0  16  20       35.16       62.82     30.56 o 
   1  16  20       92.99       90.17     20.58 o 
   2  16  20       71.87       65.65     14.64 o 
   3  16  20       19.08      -10.48     13.90 o 
   4  16  20       10.86       14.67     15.58 o 
   5  16  20       88.56      151.03     18.90 o 
   1  17  20       30.78       36.62     22.05 o 
   2  17  20      112.65      119.99     22.63 o 
   3  17  20       49.88       37.26     15.62 o 
   4  17  20      203.51      278.23     20.60 o 
   0  18  20       12.05       37.27     33.54 o 
   1  18  20        0.59       -4.10     22.32 o 
   2  18  20        3.95       -1.88     22.60 o 
   3  18  20       50.88       66.01     20.51 o 
   1  19  20      261.46      220.42     35.52 o 
   2  19  20       83.34       95.36     28.30 o 
   1   1  21       13.07       19.98      7.55 o 
   2   1  21       63.71       59.64      9.27 o 
   3   1  21      416.99      427.94     14.17 o 
   4   1  21        7.88       12.83     10.60 o 
   5   1  21       40.24       49.38     13.97 o 
   6   1  21        0.18       -4.17     11.22 o 
   7   1  21      690.87      648.08     29.59 o 
   8   1  21        8.55        5.61     19.33 o 
   9   1  21       95.00       96.56     25.76 o 
   0   2  21     1501.54     1588.25     26.08 o 
   1   2  21      622.15      653.39     15.03 o 
   2   2  21        6.00       10.99      8.01 o 
   3   2  21      127.41      142.43     12.72 o 
   4   2  21     2985.45     2922.09     38.28 o 
   5   2  21      288.67      251.14     16.90 o 
   6   2  21      194.30      241.01     19.79 o 
   7   2  21        2.23       13.61     16.91 o 
   8   2  21       71.65       70.59     22.86 o 
   9   2  21        6.17       10.84     27.54 o 
   1   3  21        8.16       20.90      6.91 o 
   2   3  21     1879.22     1673.17     22.64 o 
   3   3  21      230.46      177.77     12.43 o 
   4   3  21      174.74      150.93     14.44 o 
   5   3  21      423.48      390.07     18.47 o 
   6   3  21      109.62      104.97     13.35 o 
   7   3  21       78.24       43.89     18.08 o 
   8   3  21       80.63       52.90     19.40 o 
   9   3  21      104.03      119.81     23.85 o 
   0   4  21       73.75      119.34     13.50 o 
   1   4  21      411.48      401.41     13.10 o 
   2   4  21      144.82      157.46     10.17 o 
   3   4  21      340.92      337.54     14.92 o 
   4   4  21      785.77      756.98     23.84 o 
   5   4  21     1341.88     1256.98     27.85 o 
   6   4  21        8.58        0.38     12.03 o 
   7   4  21      112.65      125.14     19.57 o 
   8   4  21        7.17       -9.91     17.21 o 
   9   4  21      103.85      108.45     23.90 o 
   1   5  21      131.96      109.27      8.69 o 
   2   5  21        5.51       -5.99      8.06 o 
   3   5  21      473.79      460.54     14.68 o 
   4   5  21      681.69      630.99     18.94 o 
   5   5  21      276.15      295.90     16.31 o 
   6   5  21       27.96       16.64     12.81 o 
   7   5  21      160.77      170.66     19.08 o 
   8   5  21        2.43        9.85     18.13 o 
   9   5  21        8.28       17.41     21.22 o 
   0   6  21     1417.58     1360.75     40.76 o 
   1   6  21      992.49     1036.46     17.88 o 
   2   6  21      624.29      617.77     16.74 o 
   3   6  21     2751.88     2485.97     30.68 o 
   4   6  21       20.87        6.10     15.27 o 
   5   6  21     1308.80     1279.91     25.93 o 
   6   6  21      168.20      179.20     15.67 o 
   7   6  21       23.73       24.97     16.28 o 
   8   6  21        5.62       -4.89     18.50 o 
   9   6  21       11.41      -20.04     20.04 o 
   1   7  21      858.76      785.64     16.22 o 
   2   7  21     1590.67     1467.54     25.27 o 
   3   7  21       17.23       20.46     11.27 o 
   4   7  21      439.97      474.37     18.00 o 
   5   7  21      587.05      622.09     21.03 o 
   6   7  21        0.03      -12.51     12.51 o 
   7   7  21       88.47      116.21     15.77 o 
   8   7  21       60.05       80.76     19.09 o 
   9   7  21       25.68       49.19     52.26 o 
   0   8  21        8.31       11.32     10.43 o 
   1   8  21       10.25       16.41      8.94 o 
   2   8  21      206.52      204.58     12.84 o 
   3   8  21      738.60      700.60     22.15 o 
   4   8  21        6.06        7.67     11.87 o 
   5   8  21      165.45      176.43     14.37 o 
   6   8  21      114.79       73.56     14.01 o 
   7   8  21      557.91      601.79     22.46 o 
   8   8  21      109.38      129.84     24.41 o 
   1   9  21       76.78       71.75     10.05 o 
   2   9  21        5.99      -10.64     10.64 o 
   3   9  21      373.10      363.71     16.71 o 
   4   9  21      138.42       98.22     13.82 o 
   5   9  21      174.42      182.14     14.43 o 
   6   9  21        4.50       18.22     12.19 o 
   7   9  21        6.37       -4.90     17.01 o 
   8   9  21       26.63       49.96     20.93 o 
   0  10  21      767.20      678.02     36.00 o 
   1  10  21        0.06        3.67     10.57 o 
   2  10  21      460.45      377.01     16.55 o 
   3  10  21      327.86      296.57     16.54 o 
   4  10  21       38.75       48.49     12.78 o 
   5  10  21       63.84       59.29     12.61 o 
   6  10  21        7.87       25.51     13.24 o 
   7  10  21      251.85      277.58     18.90 o 
   8  10  21        1.22      -14.53     14.53 o 
   1  11  21       59.38       44.62     12.67 o 
   2  11  21       52.07       28.03     12.34 o 
   3  11  21      261.00      292.25     16.81 o 
   4  11  21      967.74      945.46     27.10 o 
   5  11  21       40.83       37.10     12.64 o 
   6  11  21        4.49       -6.99     13.11 o 
   7  11  21        6.72       10.41     14.26 o 
   0  12  21      929.67      860.41     34.10 o 
   1  12  21       17.81        1.14     11.95 o 
   2  12  21      152.00      151.29     14.70 o 
   3  12  21        0.62      -11.40     12.11 o 
   4  12  21      405.11      418.59     18.13 o 
   5  12  21      242.60      249.15     15.51 o 
   6  12  21        2.09       -2.10     13.69 o 
   7  12  21       39.55       50.78     15.48 o 
   1  13  21        1.85       -9.86     13.02 o 
   2  13  21       27.42        2.84     13.19 o 
   3  13  21       69.85       73.19     13.35 o 
   4  13  21       80.83       62.22     13.97 o 
   5  13  21       12.70       -1.41     13.73 o 
   6  13  21       55.41        6.07     15.26 o 
   7  13  21       11.54        3.15     14.96 o 
   0  14  21       77.59       65.47     29.40 o 
   1  14  21      117.61      110.09     17.16 o 
   2  14  21        6.63        3.95     13.53 o 
   3  14  21        5.80       26.53     13.45 o 
   4  14  21      162.53      147.67     15.77 o 
   5  14  21      464.53      451.46     21.47 o 
   6  14  21      182.53      212.21     18.46 o 
   1  15  21       71.69      101.95     20.86 o 
   2  15  21        7.29      -12.85     13.84 o 
   3  15  21      159.65      166.33     16.35 o 
   4  15  21        0.44        9.95     14.83 o 
   5  15  21        8.75       -1.27     15.42 o 
   6  15  21       67.26      121.68     24.66 o 
   0  16  21      343.34      387.97     42.14 o 
   1  16  21        3.48        7.19     20.70 o 
   2  16  21        0.13       -1.72     17.58 o 
   3  16  21       83.53       91.34     15.79 o 
   4  16  21        2.52       31.61     16.22 o 
   5  16  21      236.74      217.50     20.13 o 
   1  17  21        0.03       -9.68     20.89 o 
   2  17  21        5.95        2.61     22.77 o 
   3  17  21      126.84      139.96     17.96 o 
   4  17  21       20.00       48.23     16.94 o 
   0  18  21       60.30       37.57     33.30 o 
   1  18  21        7.14        5.31     23.47 o 
   2  18  21        1.51        0.19     27.17 o 
   3  18  21       43.88       62.12     25.69 o 
   1  19  21      112.65       82.84     36.35 o 
   0   0  22      815.53      738.56     22.54 o 
   1   0  22      898.70      850.83     24.66 o 
   2   0  22     1385.46     1281.84     33.87 o 
   3   0  22      150.34      128.76     19.67 o 
   4   0  22     1070.78     1056.50     37.53 o 
   5   0  22      180.80      168.58     27.81 o 
   6   0  22       45.95       37.23     25.83 o 
   7   0  22      315.85      378.98     47.20 o 
   8   0  22      663.43      689.96     61.09 o 
   9   0  22      715.47      782.21     69.38 o 
   1   1  22       13.90       36.57      8.19 o 
   2   1  22      141.36      174.71     11.43 o 
   3   1  22       81.08       60.87     10.02 o 
   4   1  22       69.93       64.95     14.43 o 
   5   1  22       20.26        2.72     14.50 o 
   6   1  22        2.72       14.01     15.32 o 
   7   1  22       91.26       78.36     26.19 o 
   8   1  22       19.47      -13.91     18.68 o 
   9   1  22      187.03      180.98     30.02 o 
   0   2  22     2880.66     2872.67     35.76 o 
   1   2  22      624.32      574.26     14.74 o 
   2   2  22        0.01       15.31      8.70 o 
   3   2  22       39.97       49.22     10.63 o 
   4   2  22       16.92       30.40     11.59 o 
   5   2  22      309.38      296.33     18.02 o 
   6   2  22       11.24        9.89     15.74 o 
   7   2  22        6.44       -9.86     16.20 o 
   8   2  22      132.39      123.72     22.63 o 
   9   2  22      204.66      234.16     38.57 o 
   1   3  22       34.94       38.91      9.65 o 
   2   3  22     1216.53     1201.25     19.78 o 
   3   3  22     1573.93     1445.19     26.76 o 
   4   3  22      722.46      708.92     20.74 o 
   5   3  22        4.37       12.08     14.10 o 
   6   3  22      191.95      186.27     16.06 o 
   7   3  22      909.67      876.06     30.93 o 
   8   3  22       74.70       67.81     19.65 o 
   9   3  22       56.85       82.29     22.46 o 
   0   4  22     2789.40     2697.51     38.68 o 
   1   4  22     2816.93     2685.69     29.61 o 
   2   4  22      442.54      443.80     13.56 o 
   3   4  22      283.50      234.53     18.88 o 
   4   4  22        6.10      -11.30     11.30 o 
   5   4  22      152.15      188.61     17.47 o 
   6   4  22      161.69      151.70     14.83 o 
   7   4  22      527.48      487.92     25.48 o 
   8   4  22       90.16      157.74     25.78 o 
   9   4  22       52.21       42.70     22.56 o 
   1   5  22      538.64      537.43     14.34 o 
   2   5  22       81.63       71.33     10.51 o 
   3   5  22      167.84      161.22     12.47 o 
   4   5  22      153.85      180.27     15.22 o 
   5   5  22       25.47       37.97     13.27 o 
   6   5  22      208.32      213.19     16.22 o 
   7   5  22       77.03       39.40     18.03 o 
   8   5  22        3.54        6.34     18.36 o 
   9   5  22      164.73      214.56     24.70 o 
   0   6  22      406.25      442.31     16.31 o 
   1   6  22      125.49      101.57     10.05 o 
   2   6  22      394.85      418.19     16.57 o 
   3   6  22     1089.59      987.78     24.99 o 
   4   6  22        1.29       -8.74     11.35 o 
   5   6  22       74.49       53.52     14.29 o 
   6   6  22        0.33       -5.52     13.24 o 
   7   6  22       68.66       85.94     15.41 o 
   8   6  22        3.57      -12.73     17.83 o 
   9   6  22        4.79      -26.55     48.97 o 
   1   7  22        4.23       -1.82      8.43 o 
   2   7  22      719.88      711.90     18.88 o 
   3   7  22     1705.38     1568.31     26.59 o 
   4   7  22       80.33       53.34     12.80 o 
   5   7  22      393.02      383.22     19.70 o 
   6   7  22      116.54      101.80     15.37 o 
   7   7  22       32.37       20.31     16.25 o 
   8   7  22        2.75      -17.91     18.39 o 
   0   8  22        2.24        6.48     13.42 o 
   1   8  22       30.74        4.20      9.05 o 
   2   8  22      648.96      619.67     18.64 o 
   3   8  22       37.07       71.65     12.57 o 
   4   8  22       14.33       -3.94     12.18 o 
   5   8  22        1.59        1.08     12.80 o 
   6   8  22      108.40      108.00     15.41 o 
   7   8  22      153.97      156.23     17.44 o 
   8   8  22      114.71       92.07     22.15 o 
   1   9  22      522.74      549.37     17.48 o 
   2   9  22        0.76       -1.28     11.15 o 
   3   9  22      240.58      176.28     14.57 o 
   4   9  22       31.10       31.97     12.91 o 
   5   9  22      188.08      187.91     18.79 o 
   6   9  22        6.78       13.57     13.07 o 
   7   9  22      228.66      268.54     18.64 o 
   8   9  22       22.99       -6.02     16.56 o 
   0  10  22       58.03       39.37     15.73 o 
   1  10  22      309.53      297.28     15.30 o 
   2  10  22       17.07       -9.18     12.10 o 
   3  10  22      112.34       67.99     13.56 o 
   4  10  22      130.31      120.26     14.83 o 
   5  10  22       77.04       90.32     14.98 o 
   6  10  22       37.44       49.73     13.86 o 
   7  10  22       31.88       34.58     15.30 o 
   8  10  22        0.03       -5.46     15.61 o 
   1  11  22      143.03      109.93     14.28 o 
   2  11  22        1.97        5.56     12.04 o 
   3  11  22       78.05       66.44     13.94 o 
   4  11  22      139.41      144.37     15.64 o 
   5  11  22        2.20        1.85     13.25 o 
   6  11  22        2.87        9.15     13.11 o 
   7  11  22        7.41       13.40     15.43 o 
   0  12  22      111.38      152.92     21.51 o 
   1  12  22      276.00      258.08     16.05 o 
   2  12  22       42.62       46.10     13.45 o 
   3  12  22      208.27      241.48     18.18 o 
   4  12  22      463.40      448.77     19.94 o 
   5  12  22       57.14       89.61     14.73 o 
   6  12  22        0.25        4.34     14.09 o 
   7  12  22       10.17        9.12     15.72 o 
   1  13  22      114.34      113.79     16.86 o 
   2  13  22        2.64       12.05     13.17 o 
   3  13  22        3.28        5.91     14.44 o 
   4  13  22       18.41       13.42     13.28 o 
   5  13  22        7.60      -13.54     13.54 o 
   6  13  22       34.33       22.60     16.16 o 
   0  14  22      673.20      598.45     45.85 o 
   1  14  22      231.48      222.31     19.23 o 
   2  14  22       76.54       74.39     15.00 o 
   3  14  22       93.99       51.60     14.95 o 
   4  14  22       27.92       19.85     14.37 o 
   5  14  22       16.47       -8.72     14.30 o 
   6  14  22       37.85       59.90     17.53 o 
   1  15  22        9.34        6.07     20.31 o 
   2  15  22       51.03       30.82     17.66 o 
   3  15  22      141.81      138.53     17.18 o 
   4  15  22      180.68      232.63     19.29 o 
   5  15  22       10.99       13.86     16.14 o 
   0  16  22       51.90       58.62     31.69 o 
   1  16  22        5.08        3.30     20.83 o 
   2  16  22       30.01       25.71     18.72 o 
   3  16  22       28.59       23.71     15.54 o 
   4  16  22        8.13       10.42     15.76 o 
   5  16  22      299.83      222.97     68.74 o 
   1  17  22       72.69       31.03     22.85 o 
   2  17  22        0.00       -7.95     18.35 o 
   3  17  22       80.92       53.11     20.89 o 
   4  17  22        4.49       25.59     17.11 o 
   0  18  22       28.56       -6.95     44.95 o 
   1  18  22       82.54       98.53     25.54 o 
   2  18  22       47.02       29.65     26.67 o 
   1   1  23     2967.42     2809.22     30.43 o 
   2   1  23      460.87      488.59     15.51 o 
   3   1  23      211.81      255.69     14.24 o 
   4   1  23      104.02      115.85     15.46 o 
   5   1  23      379.55      360.46     22.24 o 
   6   1  23       13.33       11.60     15.21 o 
   7   1  23      797.07      778.70     33.98 o 
   8   1  23        3.40       12.44     24.26 o 
   9   1  23       98.67      110.90     30.02 o 
   0   2  23      849.43      937.97     20.30 o 
   1   2  23      371.02      406.03     13.57 o 
   2   2  23      490.92      510.67     15.86 o 
   3   2  23     1772.93     1780.33     27.93 o 
   4   2  23     1405.08     1317.61     29.34 o 
   5   2  23       21.93       13.82     13.41 o 
   6   2  23       30.32       18.03     17.39 o 
   7   2  23      751.92      672.66     29.79 o 
   8   2  23        0.00       15.61     20.10 o 
   9   2  23       31.22       13.54     21.84 o 
   1   3  23      204.32      232.29     11.74 o 
   2   3  23      191.02      183.25     11.07 o 
   3   3  23      312.90      270.31     15.31 o 
   4   3  23      822.93      810.13     22.19 o 
   5   3  23       54.25       38.01     13.80 o 
   6   3  23      521.86      484.19     24.42 o 
   7   3  23       13.71       41.72     17.53 o 
   8   3  23       32.91       24.49     20.55 o 
   9   3  23       58.61       57.05     22.31 o 
   0   4  23     5085.74     4955.34     58.64 o 
   1   4  23      134.93      163.87     12.49 o 
   2   4  23      649.21      605.27     20.11 o 
   3   4  23      820.87      851.33     22.04 o 
   4   4  23     1479.40     1508.83     29.67 o 
   5   4  23      521.75      471.39     21.64 o 
   6   4  23       10.97       -9.16     14.61 o 
   7   4  23      284.34      260.58     22.59 o 
   8   4  23       22.74        4.13     18.65 o 
   9   4  23        0.00       -5.87     21.09 o 
   1   5  23        8.83       -8.32      9.72 o 
   2   5  23       96.39      114.47     11.87 o 
   3   5  23      121.91      131.34     12.25 o 
   4   5  23      486.22      486.26     20.59 o 
   5   5  23      213.06      181.17     17.50 o 
   6   5  23       43.87       43.52     16.26 o 
   7   5  23       65.52       55.57     15.76 o 
   8   5  23      160.77      185.85     22.79 o 
   0   6  23     2332.19     2129.33     44.84 o 
   1   6  23      373.56      347.20     13.34 o 
   2   6  23      347.88      347.73     14.67 o 
   3   6  23     1194.16     1088.65     22.64 o 
   4   6  23      321.42      282.63     16.08 o 
   5   6  23      493.74      457.59     20.43 o 
   6   6  23       83.76       97.65     15.27 o 
   7   6  23       32.48       50.40     15.57 o 
   8   6  23       77.22      132.76     25.37 o 
   1   7  23     1028.31     1005.47     18.60 o 
   2   7  23       70.40      112.70     11.92 o 
   3   7  23       15.71       13.12     12.16 o 
   4   7  23      146.02      143.85     13.86 o 
   5   7  23       11.65       19.08     13.09 o 
   6   7  23       90.95       61.97     15.02 o 
   7   7  23        1.77        6.15     14.69 o 
   8   7  23       17.44       12.43     19.46 o 
   0   8  23      337.50      315.56     22.86 o 
   1   8  23       11.38       -0.31      9.97 o 
   2   8  23      506.95      512.79     16.91 o 
   3   8  23      674.45      648.89     20.28 o 
   4   8  23       55.31       65.81     13.68 o 
   5   8  23        3.76       14.99     13.55 o 
   6   8  23        2.83        0.56     13.16 o 
   7   8  23       68.62      110.28     17.20 o 
   8   8  23       11.36       38.13     17.39 o 
   1   9  23       56.55       41.16     11.36 o 
   2   9  23      598.54      547.92     24.78 o 
   3   9  23        6.94       21.51     12.54 o 
   4   9  23       38.65       40.17     13.38 o 
   5   9  23        8.16       42.19     16.27 o 
   6   9  23        6.12       -0.68     13.46 o 
   7   9  23       34.78       46.47     15.24 o 
   8   9  23        9.94        0.38     15.75 o 
   0  10  23      222.36      176.65     20.45 o 
   1  10  23       11.37       10.11     11.10 o 
   2  10  23      138.84       77.92     14.08 o 
   3  10  23        6.29       17.89     12.65 o 
   4  10  23        5.50       -0.03     12.81 o 
   5  10  23       61.59       56.18     15.33 o 
   6  10  23      110.09      129.53     18.01 o 
   7  10  23       35.27       30.19     16.35 o 
   1  11  23      122.56       95.31     13.97 o 
   2  11  23       88.13       71.10     13.59 o 
   3  11  23       74.69       59.36     14.03 o 
   4  11  23      671.95      658.78     22.73 o 
   5  11  23      278.42      285.47     18.71 o 
   6  11  23        0.01       -1.69     15.07 o 
   7  11  23       15.58       21.50     16.93 o 
   0  12  23       36.84       -2.07     26.55 o 
   1  12  23       18.20        6.22     13.86 o 
   2  12  23       49.22       37.70     14.00 o 
   3  12  23       72.50       72.65     14.55 o 
   4  12  23        2.84       11.48     14.00 o 
   5  12  23      307.67      302.29     18.66 o 
   6  12  23       36.42       20.99     16.24 o 
   7  12  23      259.79      305.85     20.91 o 
   1  13  23       50.77       63.07     16.25 o 
   2  13  23        0.75       -7.92     13.01 o 
   3  13  23       12.04        1.21     13.56 o 
   4  13  23       81.82      108.10     15.82 o 
   5  13  23        1.85       -6.65     15.03 o 
   6  13  23       51.35       52.88     17.20 o 
   0  14  23      704.12      726.40     49.43 o 
   1  14  23        2.94       24.13     17.82 o 
   2  14  23       97.86       93.39     15.63 o 
   3  14  23       58.33       43.95     15.50 o 
   4  14  23      204.92      212.07     18.41 o 
   5  14  23       10.15       44.99     15.68 o 
   6  14  23       11.08        8.51     17.24 o 
   1  15  23       19.93        9.40     20.11 o 
   2  15  23       61.00       65.71     18.12 o 
   3  15  23        9.87       21.12     15.24 o 
   4  15  23       88.24       89.60     17.78 o 
   5  15  23        6.35       11.09     16.56 o 
   0  16  23      171.69      113.73     34.91 o 
   1  16  23        0.00       -1.26     21.60 o 
   2  16  23       87.96       87.95     20.49 o 
   3  16  23       24.56       16.16     16.17 o 
   4  16  23      206.17      251.98     21.59 o 
   1  17  23       85.49      119.45     33.90 o 
   2  17  23       23.12       25.90     21.65 o 
   3  17  23      159.10      213.72     25.94 o 
   0  18  23       32.57       43.76     34.73 o 
   1  18  23        0.20      -11.85     23.51 o 
   2  18  23      150.20      331.52     78.76 o 
   0   0  24     4662.07     4323.73     70.25 o 
   1   0  24       99.23       97.22     12.93 o 
   2   0  24     2490.02     2480.28     43.23 o 
   3   0  24     5229.58     4988.06     74.34 o 
   4   0  24      106.12       69.03     20.89 o 
   5   0  24     2962.86     2655.94     75.23 o 
   6   0  24      172.94      206.00     32.37 o 
   7   0  24      811.74      832.41    107.79 o 
   8   0  24        2.48       12.85     32.59 o 
   9   0  24      642.01      739.96     69.86 o 
   1   1  24      302.54      335.32     14.79 o 
   2   1  24       29.43       21.50      9.97 o 
   3   1  24      646.99      630.32     19.09 o 
   4   1  24      147.62      117.34     16.13 o 
   5   1  24      746.72      717.70     28.24 o 
   6   1  24        3.87       -6.90     18.54 o 
   7   1  24        8.56       25.07     20.33 o 
   8   1  24        1.31      -22.08     22.08 o 
   9   1  24      120.17      154.46     28.41 o 
   0   2  24     3871.99     3728.92     47.65 o 
   1   2  24      386.43      446.71     14.51 o 
   2   2  24      139.02      140.95     11.19 o 
   3   2  24      322.86      364.92     21.52 o 
   4   2  24      349.24      389.85     20.58 o 
   5   2  24       11.57        2.50     13.95 o 
   6   2  24        2.08       -6.98     17.17 o 
   7   2  24       19.41       15.15     19.39 o 
   8   2  24        4.22       26.87     22.22 o 
   9   2  24       57.84       40.18     28.13 o 
   1   3  24       17.71       12.31      9.33 o 
   2   3  24     1355.52     1257.39     22.19 o 
   3   3  24      415.64      441.65     19.11 o 
   4   3  24     4986.80     4696.72     53.47 o 
   5   3  24     1075.85      996.41     30.09 o 
   6   3  24       65.18       40.64     18.95 o 
   7   3  24      392.09      381.76     25.26 o 
   8   3  24        1.02      -20.24     20.24 o 
   0   4  24       52.22       50.51     11.63 o 
   1   4  24     1242.18     1238.46     21.79 o 
   2   4  24     1743.34     1662.93     25.80 o 
   3   4  24     4123.04     3938.17     53.76 o 
   4   4  24      217.03      233.94     16.10 o 
   5   4  24       88.47       85.26     18.41 o 
   6   4  24        1.43       16.38     15.85 o 
   7   4  24       67.53       95.95     19.59 o 
   8   4  24        4.64       39.18     19.84 o 
   1   5  24      647.51      654.53     16.33 o 
   2   5  24     2455.74     2225.77     30.42 o 
   3   5  24       60.69       57.20     11.61 o 
   4   5  24       22.13       41.11     14.54 o 
   5   5  24        1.01       -3.85     14.50 o 
   6   5  24      247.87      237.64     20.08 o 
   7   5  24      493.34      420.73     25.98 o 
   8   5  24       96.92      101.04     21.32 o 
   0   6  24      234.78      241.40     19.44 o 
   1   6  24       17.74       17.11      9.47 o 
   2   6  24        1.26        0.66     10.21 o 
   3   6  24       65.07       78.57     12.11 o 
   4   6  24       95.47       80.58     13.99 o 
   5   6  24      793.91      838.06     28.75 o 
   6   6  24       91.78       88.19     17.85 o 
   7   6  24      296.41      350.75     21.65 o 
   8   6  24        3.36       27.64     19.62 o 
   1   7  24      372.78      364.15     14.59 o 
   2   7  24      551.93      517.66     17.65 o 
   3   7  24      672.23      701.10     20.99 o 
   4   7  24      323.39      293.87     16.15 o 
   5   7  24      233.72      281.74     21.44 o 
   6   7  24      114.75      107.18     18.34 o 
   7   7  24      143.63      134.11     20.06 o 
   8   7  24      137.45      173.36     23.13 o 
   0   8  24       76.24       77.66     14.34 o 
   1   8  24       75.91       69.83     11.58 o 
   2   8  24      269.86      256.92     14.61 o 
   3   8  24       58.96       63.63     13.22 o 
   4   8  24       68.41       27.88     12.58 o 
   5   8  24       13.34       16.67     13.43 o 
   6   8  24      406.96      469.67     22.46 o 
   7   8  24      177.41      199.12     19.11 o 
   8   8  24       70.44      108.59     20.69 o 
   1   9  24      160.24      155.80     12.95 o 
   2   9  24       83.92       96.92     14.12 o 
   3   9  24      361.06      344.35     17.34 o 
   4   9  24       85.57       47.21     13.98 o 
   5   9  24       28.24       -1.93     14.16 o 
   6   9  24      146.09      166.03     18.25 o 
   7   9  24       26.85       47.53     15.40 o 
   0  10  24     1409.80     1391.95     33.41 o 
   1  10  24       11.40       13.58     11.69 o 
   2  10  24       28.70       28.86     13.17 o 
   3  10  24       95.67      113.61     14.80 o 
   4  10  24        1.84      -12.94     12.94 o 
   5  10  24      453.74      458.79     21.90 o 
   6  10  24       24.57       13.39     15.44 o 
   7  10  24        0.41       12.92     15.88 o 
   1  11  24      451.73      323.61     19.45 o 
   2  11  24        4.23      -12.28     12.28 o 
   3  11  24      368.90      384.33     19.00 o 
   4  11  24       72.11       68.19     14.96 o 
   5  11  24        4.54        2.28     14.47 o 
   6  11  24       14.22        1.92     16.12 o 
   7  11  24       82.49       74.77     18.45 o 
   0  12  24       68.60      121.62     31.72 o 
   1  12  24       16.44        5.04     14.79 o 
   2  12  24      244.39      289.84     18.47 o 
   3  12  24        2.24       29.72     14.72 o 
   4  12  24        1.54       15.03     14.51 o 
   5  12  24      898.77      999.80     27.96 o 
   6  12  24      168.77      212.87     20.99 o 
   1  13  24      166.60      144.61     17.89 o 
   2  13  24        0.01       -0.50     13.62 o 
   3  13  24        6.04        5.00     13.44 o 
   4  13  24       80.39       68.78     15.25 o 
   5  13  24      164.02      128.83     17.21 o 
   6  13  24       20.71        9.80     17.65 o 
   0  14  24      130.36      169.39     36.30 o 
   1  14  24       22.92       27.52     18.95 o 
   2  14  24        0.05      -15.07     15.07 o 
   3  14  24        0.00       -9.38     14.13 o 
   4  14  24       29.70       14.40     15.65 o 
   5  14  24       38.64       59.84     17.41 o 
   1  15  24       18.48       21.24     21.64 o 
   2  15  24        5.38       -6.62     16.74 o 
   3  15  24       53.08       68.52     16.36 o 
   4  15  24       74.50       60.63     18.10 o 
   5  15  24      262.47      325.42     27.69 o 
   0  16  24        4.02       29.10     33.66 o 
   1  16  24        8.87       -4.73     22.40 o 
   2  16  24      127.26      166.01     22.24 o 
   3  16  24       80.30       91.46     18.83 o 
   4  16  24       23.01       -8.40     16.88 o 
   1  17  24      134.21      165.24     27.90 o 
   2  17  24       79.03       65.24     23.56 o 
   3  17  24        0.91       20.05     32.09 o 
   0  18  24       41.83       62.07     56.03 o 
   1   1  25     1099.60     1171.24     19.62 o 
   2   1  25     1126.62     1140.73     22.94 o 
   3   1  25     2838.46     2672.37     37.18 o 
   4   1  25     1357.86     1272.91     31.66 o 
   5   1  25      225.05      172.96     19.97 o 
   6   1  25      196.42      217.36     24.46 o 
   7   1  25      153.18      131.27     27.34 o 
   8   1  25      232.84      277.45     36.85 o 
   0   2  25      729.91      768.17     23.93 o 
   1   2  25     2510.84     2374.44     30.08 o 
   2   2  25      604.05      585.57     17.42 o 
   3   2  25      791.02      817.37     23.35 o 
   4   2  25      166.16      171.96     17.87 o 
   5   2  25       11.06        3.16     15.13 o 
   6   2  25      385.63      389.51     26.51 o 
   7   2  25      322.82      395.22     26.69 o 
   8   2  25      204.70      298.92     38.19 o 
   1   3  25      401.16      389.45     14.30 o 
   2   3  25       71.21       82.44     12.46 o 
   3   3  25     2371.17     2116.93     36.69 o 
   4   3  25        0.48       16.71     13.82 o 
   5   3  25       81.58       73.03     18.18 o 
   6   3  25       26.73       16.83     18.22 o 
   7   3  25       22.38       25.23     19.67 o 
   8   3  25      223.93      233.83     28.38 o 
   0   4  25      819.50      786.26     29.92 o 
   1   4  25     2316.32     2323.62     34.75 o 
   2   4  25      284.39      284.17     16.70 o 
   3   4  25       49.45       29.35     11.87 o 
   4   4  25       59.89       54.19     13.17 o 
   5   4  25      738.33      719.57     27.16 o 
   6   4  25       11.68       -3.88     17.85 o 
   7   4  25       69.11       92.31     19.58 o 
   8   4  25       94.40       86.01     21.31 o 
   1   5  25      497.72      515.95     15.18 o 
   2   5  25      707.53      705.37     19.91 o 
   3   5  25      788.64      871.64     21.29 o 
   4   5  25      214.40      229.45     17.98 o 
   5   5  25       73.32       88.61     17.61 o 
   6   5  25       15.31       31.28     16.56 o 
   7   5  25       23.35        2.08     18.18 o 
   8   5  25        5.43      -12.20     19.42 o 
   0   6  25      440.15      438.94     35.44 o 
   1   6  25      223.45      150.41     11.63 o 
   2   6  25      863.09      840.07     26.22 o 
   3   6  25      630.58      637.08     18.83 o 
   4   6  25      866.58      826.87     29.26 o 
   5   6  25      109.80       66.50     16.82 o 
   6   6  25       25.91       31.73     16.70 o 
   7   6  25        2.32       17.39     18.87 o 
   8   6  25       38.59       29.94     19.99 o 
   1   7  25       11.08       -8.46     10.70 o 
   2   7  25      265.00      271.58     14.51 o 
   3   7  25     2197.96     2058.98     32.99 o 
   4   7  25      850.34      806.27     27.06 o 
   5   7  25       67.16       36.82     14.05 o 
   6   7  25        0.23        7.98     16.32 o 
   7   7  25       13.40       29.13     17.58 o 
   8   7  25      143.98      159.04     20.46 o 
   0   8  25      963.05      852.58     29.04 o 
   1   8  25      767.20      694.89     19.13 o 
   2   8  25       27.17       12.65     11.30 o 
   3   8  25       20.55        8.69     12.50 o 
   4   8  25      613.66      575.14     23.09 o 
   5   8  25      159.01      162.24     16.38 o 
   6   8  25      756.59      754.29     26.22 o 
   7   8  25       23.53       14.69     16.40 o 
   1   9  25      282.49      305.14     15.00 o 
   2   9  25      164.46      139.37     16.21 o 
   3   9  25       76.15       91.82     14.28 o 
   4   9  25      182.01      204.65     15.76 o 
   5   9  25       21.23      -12.26     13.52 o 
   6   9  25      504.09      496.44     23.61 o 
   7   9  25       60.89       48.21     17.38 o 
   0  10  25     1033.25      942.74     35.45 o 
   1  10  25        9.96       27.38     13.05 o 
   2  10  25        1.71       -1.93     12.78 o 
   3  10  25       13.28       20.21     14.05 o 
   4  10  25      353.79      336.16     18.89 o 
   5  10  25      153.79      198.05     19.91 o 
   6  10  25      549.16      588.85     24.91 o 
   7  10  25        9.47       22.35     18.39 o 
   1  11  25       90.41       96.09     16.22 o 
   2  11  25      199.53      198.15     16.75 o 
   3  11  25       33.63       42.27     14.11 o 
   4  11  25      220.51      227.48     17.71 o 
   5  11  25       78.65       43.86     17.15 o 
   6  11  25        7.02       28.92     16.42 o 
   0  12  25      121.37       67.28     28.89 o 
   1  12  25        3.75       -6.03     14.41 o 
   2  12  25        3.19        4.84     13.64 o 
   3  12  25        0.01       11.89     14.48 o 
   4  12  25        0.07      -14.07     14.07 o 
   5  12  25       31.91       28.49     15.95 o 
   6  12  25      142.56      141.87     20.10 o 
   1  13  25      137.02      129.16     20.40 o 
   2  13  25       55.07       72.68     16.91 o 
   3  13  25       22.99       31.65     15.13 o 
   4  13  25       31.04       30.19     15.69 o 
   5  13  25       93.63      153.88     18.04 o 
   6  13  25      172.72      202.32     39.48 o 
   0  14  25       16.27      -26.96     26.96 o 
   1  14  25       70.59       81.90     20.89 o 
   2  14  25       10.06       35.17     17.39 o 
   3  14  25       24.56       56.50     15.88 o 
   4  14  25        6.33        1.01     15.42 o 
   5  14  25      134.94      126.01     19.47 o 
   1  15  25        9.26       20.34     22.76 o 
   2  15  25        3.42       23.11     19.00 o 
   3  15  25      180.01      200.06     19.14 o 
   4  15  25       15.15       19.07     17.20 o 
   0  16  25       40.14       19.55     31.61 o 
   1  16  25       19.08       36.60     23.24 o 
   2  16  25       65.19       83.56     22.54 o 
   3  16  25       11.29       14.82     18.83 o 
   1  17  25        5.29       -3.19     22.84 o 
   2  17  25        5.19       12.68     21.47 o 
   0   0  26      213.90      162.38     25.29 o 
   1   0  26      671.69      677.68     27.77 o 
   2   0  26      529.23      428.71     21.79 o 
   3   0  26     6385.42     5892.04     87.84 o 
   4   0  26      389.04      389.99     30.43 o 
   5   0  26       11.53       28.72     26.76 o 
   6   0  26      198.80      218.80     29.93 o 
   7   0  26      138.09      194.86     37.23 o 
   8   0  26       68.80      144.48     47.27 o 
   1   1  26     3241.18     3175.76     42.05 o 
   2   1  26      989.42      952.59     21.81 o 
   3   1  26       45.15       36.43     13.79 o 
   4   1  26        3.18       15.49     16.19 o 
   5   1  26        2.56      -11.33     18.63 o 
   6   1  26        5.07       15.84     19.73 o 
   7   1  26        0.32        8.91     24.60 o 
   8   1  26       23.50       24.91     25.95 o 
   0   2  26      472.69      522.18     26.00 o 
   1   2  26      664.62      631.69     18.19 o 
   2   2  26      204.03      243.39     14.83 o 
   3   2  26     3478.59     3226.89     45.15 o 
   4   2  26      564.76      537.60     23.63 o 
   5   2  26        4.81      -10.82     16.36 o 
   6   2  26        9.78       22.26     20.21 o 
   7   2  26       61.14       21.18     21.50 o 
   8   2  26        2.73      -23.42     23.42 o 
   1   3  26      941.96      877.46     20.63 o 
   2   3  26      217.41      207.38     13.98 o 
   3   3  26      719.27      741.44     23.42 o 
   4   3  26        4.31        5.73     14.11 o 
   5   3  26      115.91       87.99     17.99 o 
   6   3  26       93.82       71.97     20.31 o 
   7   3  26        9.85       54.10     20.46 o 
   8   3  26        6.14       14.48     23.81 o 
   0   4  26       14.60       26.37     17.01 o 
   1   4  26      136.08      165.58     12.07 o 
   2   4  26      258.32      273.45     14.87 o 
   3   4  26      284.01      249.43     15.34 o 
   4   4  26       46.71       39.16     14.64 o 
   5   4  26      221.17      236.08     20.94 o 
   6   4  26      186.99      197.01     28.76 o 
   7   4  26      222.61      272.01     29.17 o 
   8   4  26      150.49      140.34     24.67 o 
   1   5  26       60.96       55.95     10.89 o 
   2   5  26        3.05        0.41     10.69 o 
   3   5  26       90.91       64.16     12.07 o 
   4   5  26      288.73      261.69     17.29 o 
   5   5  26      344.50      337.96     28.44 o 
   6   5  26        5.90       10.56     16.89 o 
   7   5  26      374.45      371.89     25.71 o 
   8   5  26        0.01      -19.43     19.43 o 
   0   6  26      912.69      854.10     44.27 o 
   1   6  26      102.34       86.46     11.64 o 
   2   6  26        2.77        5.13     11.01 o 
   3   6  26      815.21      710.32     21.41 o 
   4   6  26      617.60      619.98     22.05 o 
   5   6  26      396.10      397.68     21.16 o 
   6   6  26       22.26       17.62     16.82 o 
   7   6  26       22.04       61.66     20.01 o 
   8   6  26       37.27       44.96     21.55 o 
   1   7  26        0.11       -3.52     10.91 o 
   2   7  26       40.27       31.89     11.70 o 
   3   7  26       60.54       43.28     13.20 o 
   4   7  26       74.33       89.07     15.34 o 
   5   7  26      413.78      359.24     20.05 o 
   6   7  26       12.61       -4.40     15.56 o 
   7   7  26       33.63       -5.78     18.82 o 
   0   8  26      166.56      219.39     19.94 o 
   1   8  26      720.12      601.61     18.49 o 
   2   8  26        0.31        7.05     12.23 o 
   3   8  26       19.63       24.29     13.05 o 
   4   8  26      173.97      174.07     16.23 o 
   5   8  26        1.55       -3.84     13.59 o 
   6   8  26       20.96       42.65     16.41 o 
   7   8  26        4.34      -15.64     15.64 o 
   1   9  26      180.46      159.05     14.54 o 
   2   9  26       65.32       57.03     13.29 o 
   3   9  26      139.91      127.00     15.24 o 
   4   9  26      272.27      357.48     19.14 o 
   5   9  26       35.49       50.39     15.14 o 
   6   9  26       86.77      130.87     18.60 o 
   7   9  26      801.95      894.89     29.96 o 
   0  10  26        1.99       28.80     22.38 o 
   1  10  26       90.88       64.68     15.27 o 
   2  10  26       88.01       81.55     14.40 o 
   3  10  26      464.41      428.24     19.85 o 
   4  10  26        1.55      -12.92     12.92 o 
   5  10  26      110.75      104.17     18.15 o 
   6  10  26       44.02       58.66     17.33 o 
   7  10  26        0.19       14.04     19.32 o 
   1  11  26       51.80       40.47     14.66 o 
   2  11  26       13.97       22.24     13.80 o 
   3  11  26        5.60       44.04     14.90 o 
   4  11  26       34.63       45.37     15.36 o 
   5  11  26       35.17       50.24     16.68 o 
   6  11  26        3.35        4.76     17.90 o 
   0  12  26      441.47      474.95     44.89 o 
   1  12  26        0.08       -7.82     16.31 o 
   2  12  26       66.09       89.10     15.70 o 
   3  12  26       92.35       88.90     16.40 o 
   4  12  26        6.46        9.34     14.72 o 
   5  12  26      128.10      174.64     18.56 o 
   6  12  26       48.37       85.12     20.69 o 
   1  13  26       30.91       31.98     17.70 o 
   2  13  26       73.97       91.76     17.15 o 
   3  13  26        0.18      -14.26     14.26 o 
   4  13  26       55.32       42.95     16.31 o 
   5  13  26      188.58      192.67     18.86 o 
   0  14  26      243.77      279.45     40.36 o 
   1  14  26        1.95       11.72     19.06 o 
   2  14  26        8.02      -16.22     16.40 o 
   3  14  26      413.83      517.60     23.35 o 
   4  14  26        0.40      -15.21     15.21 o 
   5  14  26       39.87       10.47     29.21 o 
   1  15  26       64.23       36.16     23.31 o 
   2  15  26       41.07       18.14     21.10 o 
   3  15  26      123.09      166.27     20.52 o 
   4  15  26       27.37       28.36     16.80 o 
   0  16  26        4.68       -1.97     32.95 o 
   1  16  26       34.95       30.01     25.41 o 
   2  16  26        7.77      -10.08     20.94 o 
   3  16  26        1.54        9.99     18.99 o 
   1  17  26       10.31       33.47     35.26 o 
   1   1  27      808.61      903.67     24.37 o 
   2   1  27      652.04      617.72     16.78 o 
   3   1  27       43.84       73.63     14.60 o 
   4   1  27     1315.45     1278.47     33.28 o 
   5   1  27      437.63      393.34     25.02 o 
   6   1  27       12.99        9.01     20.18 o 
   7   1  27       86.32       76.06     26.47 o 
   8   1  27       26.30       33.16     24.53 o 
   0   2  27      214.44      237.25     21.54 o 
   1   2  27      968.11      911.90     19.87 o 
   2   2  27      268.72      212.69     15.01 o 
   3   2  27      370.27      399.13     25.72 o 
   4   2  27      166.23      171.65     18.47 o 
   5   2  27       62.80       51.92     22.44 o 
   6   2  27       60.27       69.37     21.91 o 
   7   2  27      104.49      120.06     30.60 o 
   8   2  27       12.75       -3.15     25.14 o 
   1   3  27        0.75       -3.85     10.70 o 
   2   3  27      427.64      393.17     17.46 o 
   3   3  27      382.84      367.70     17.73 o 
   4   3  27      149.02      141.45     17.73 o 
   5   3  27      242.98      267.65     23.53 o 
   6   3  27        3.08        3.84     18.56 o 
   7   3  27      166.19      165.40     23.33 o 
   8   3  27       15.12       24.24     28.79 o 
   0   4  27     1836.12     1793.72     57.50 o 
   1   4  27      509.89      418.93     16.57 o 
   2   4  27       44.08       43.65     12.15 o 
   3   4  27     2341.12     2195.01     33.59 o 
   4   4  27      356.84      349.75     21.93 o 
   5   4  27      250.45      265.06     21.48 o 
   6   4  27      431.27      400.00     26.97 o 
   7   4  27        0.19      -11.23     23.75 o 
   8   4  27       43.29       39.33     22.86 o 
   1   5  27      401.64      467.72     18.40 o 
   2   5  27      350.27      363.53     18.35 o 
   3   5  27       86.31      104.58     13.12 o 
   4   5  27      210.62      224.37     18.56 o 
   5   5  27       43.76       80.85     18.49 o 
   6   5  27       21.63      -11.61     18.77 o 
   7   5  27      116.68      119.94     23.54 o 
   8   5  27       53.91       86.78     26.14 o 
   0   6  27      690.39      748.90     36.33 o 
   1   6  27      891.68      794.59     21.34 o 
   2   6  27      425.84      383.68     16.38 o 
   3   6  27      356.38      366.54     17.60 o 
   4   6  27        0.02        9.72     13.73 o 
   5   6  27       32.34       11.74     15.16 o 
   6   6  27        0.29       -0.86     18.22 o 
   7   6  27       60.18       57.03     21.99 o 
   1   7  27        1.83      -11.19     11.19 o 
   2   7  27      573.64      573.50     18.66 o 
   3   7  27       12.05       19.57     12.77 o 
   4   7  27      735.42      731.59     24.01 o 
   5   7  27        1.09       -3.93     14.89 o 
   6   7  27      202.29      212.47     19.72 o 
   7   7  27      215.36      283.50     25.23 o 
   0   8  27      654.09      641.61     30.02 o 
   1   8  27        5.95      -12.73     12.73 o 
   2   8  27      114.72      111.70     14.19 o 
   3   8  27        5.97       -9.21     13.55 o 
   4   8  27       18.72       56.25     14.66 o 
   5   8  27       70.86       51.22     16.78 o 
   6   8  27       35.61       25.58     16.40 o 
   7   8  27      396.81      432.12     24.16 o 
   1   9  27      235.62      194.18     16.59 o 
   2   9  27      152.60      201.39     16.54 o 
   3   9  27       97.24       99.31     14.88 o 
   4   9  27      124.52      130.95     16.04 o 
   5   9  27       13.70      -13.69     13.69 o 
   6   9  27        2.82       -8.23     15.77 o 
   7   9  27        1.46       15.28     17.09 o 
   0  10  27      432.39      392.42     32.46 o 
   1  10  27       29.94       32.20     13.74 o 
   2  10  27       17.58       -8.98     12.98 o 
   3  10  27      132.81      166.15     16.41 o 
   4  10  27       35.08       35.09     14.99 o 
   5  10  27      262.61      283.55     19.56 o 
   6  10  27        1.20        5.22     16.20 o 
   1  11  27        9.70      -13.33     13.64 o 
   2  11  27      234.96      232.09     17.02 o 
   3  11  27       10.64      -11.28     13.72 o 
   4  11  27       32.59       45.43     15.02 o 
   5  11  27      136.38      197.11     18.91 o 
   6  11  27       13.34       28.32     21.91 o 
   0  12  27        0.75       49.14     30.14 o 
   1  12  27      160.30      184.02     24.38 o 
   2  12  27        1.03       16.15     16.10 o 
   3  12  27       29.15       36.75     15.93 o 
   4  12  27       67.87       71.01     17.03 o 
   5  12  27       21.65       17.86     15.99 o 
   1  13  27       37.34        1.07     19.02 o 
   2  13  27       26.05        8.33     16.88 o 
   3  13  27       15.45       14.84     15.47 o 
   4  13  27       36.36       51.36     17.15 o 
   5  13  27        1.56      -15.52     15.52 o 
   0  14  27        0.40        3.44     31.31 o 
   1  14  27       25.68        6.91     19.83 o 
   2  14  27        0.89        3.07     18.12 o 
   3  14  27        3.61       32.15     17.58 o 
   4  14  27        0.67        3.20     16.09 o 
   1  15  27       23.30       36.38     24.02 o 
   2  15  27       30.16       47.82     21.45 o 
   3  15  27        0.07        8.64     18.24 o 
   0  16  27       38.80       42.98     35.08 o 
   1  16  27        7.18       11.48     24.46 o 
   2  16  27       14.92       23.27     22.09 o 
   0   0  28     3191.95     2971.32     90.21 o 
   1   0  28      362.78      338.56     20.79 o 
   2   0  28     1645.34     1647.28     43.08 o 
   3   0  28      164.99      184.91     22.56 o 
   4   0  28      399.02      422.52     32.89 o 
   5   0  28        7.43       22.74     23.93 o 
   6   0  28       21.78       -4.77     29.31 o 
   7   0  28      258.36      238.36     40.83 o 
   8   0  28      103.11       61.50     76.50 o 
   1   1  28     1214.56     1171.31     23.43 o 
   2   1  28      537.74      530.07     19.20 o 
   3   1  28      814.07      814.44     26.75 o 
   4   1  28       37.95       36.50     18.13 o 
   5   1  28       92.50       68.95     19.04 o 
   6   1  28       54.52       63.50     22.30 o 
   7   1  28       75.00      119.58     27.29 o 
   8   1  28      197.65      164.74     30.04 o 
   0   2  28      458.03      385.24     24.69 o 
   1   2  28      631.85      655.09     17.74 o 
   2   2  28        6.95        5.14     14.55 o 
   3   2  28      658.22      607.37     24.55 o 
   4   2  28      286.34      253.09     20.32 o 
   5   2  28       73.43       85.29     21.60 o 
   6   2  28      128.34       86.52     23.49 o 
   7   2  28        9.75       -3.57     23.62 o 
   8   2  28       63.62      102.86     30.39 o 
   1   3  28      185.34      182.76     13.76 o 
   2   3  28        6.28       -7.98     11.60 o 
   3   3  28       94.93      112.58     14.64 o 
   4   3  28      462.68      469.60     23.36 o 
   5   3  28      466.07      406.28     28.21 o 
   6   3  28      102.19       68.84     22.63 o 
   7   3  28       13.76        5.51     22.39 o 
   8   3  28       35.22       28.45     30.20 o 
   0   4  28      282.89      276.08     23.11 o 
   1   4  28      482.46      395.43     17.81 o 
   2   4  28       73.58       68.81     13.42 o 
   3   4  28     2848.07     2772.01     42.52 o 
   4   4  28       46.65       17.31     15.20 o 
   5   4  28      141.51      153.89     20.19 o 
   6   4  28      492.72      573.00     34.65 o 
   7   4  28      118.23      116.33     23.01 o 
   1   5  28       97.91       83.10     13.44 o 
   2   5  28       77.68       61.13     12.89 o 
   3   5  28      304.65      300.03     16.94 o 
   4   5  28      939.93      889.86     27.24 o 
   5   5  28      262.22      237.13     21.90 o 
   6   5  28      549.19      489.70     28.75 o 
   7   5  28        1.26      -13.53     20.48 o 
   0   6  28        5.70       13.80     17.80 o 
   1   6  28       16.69       19.39     13.78 o 
   2   6  28      159.67      146.11     13.87 o 
   3   6  28       12.01       18.07     13.03 o 
   4   6  28      498.82      522.47     21.54 o 
   5   6  28       28.28       10.26     15.67 o 
   6   6  28       11.63        7.61     18.55 o 
   7   6  28       47.80       21.05     21.46 o 
   1   7  28       13.76        8.31     13.49 o 
   2   7  28      904.81      906.48     22.59 o 
   3   7  28        5.30       14.93     13.29 o 
   4   7  28      723.37      717.12     25.92 o 
   5   7  28      150.00      155.17     18.94 o 
   6   7  28       41.12       14.03     17.38 o 
   7   7  28        2.83       66.88     20.24 o 
   0   8  28      100.83      125.07     25.31 o 
   1   8  28      107.03      156.58     15.74 o 
   2   8  28      262.91      279.17     16.85 o 
   3   8  28      249.57      234.62     16.82 o 
   4   8  28       63.62       76.30     15.82 o 
   5   8  28       14.53       -3.80     15.88 o 
   6   8  28       65.89      103.75     19.58 o 
   7   8  28        4.92       -5.59     19.95 o 
   1   9  28       16.47       -2.27     13.35 o 
   2   9  28       18.18       18.88     13.13 o 
   3   9  28       27.62       39.31     14.41 o 
   4   9  28      199.64      192.64     17.54 o 
   5   9  28       62.39       49.19     17.21 o 
   6   9  28       55.27       35.74     17.22 o 
   0  10  28       94.33       54.61     24.58 o 
   1  10  28       36.30       34.35     15.62 o 
   2  10  28       53.65       56.15     14.34 o 
   3  10  28       77.83       79.49     15.50 o 
   4  10  28      293.94      295.41     19.43 o 
   5  10  28        5.96        8.20     15.98 o 
   6  10  28       56.42       71.48     18.42 o 
   1  11  28        7.59        2.76     18.95 o 
   2  11  28       24.30       26.57     15.38 o 
   3  11  28        8.13        3.28     14.21 o 
   4  11  28      252.61      317.17     20.31 o 
   5  11  28       53.51       79.68     17.17 o 
   6  11  28      119.98      240.88     68.60 o 
   0  12  28      149.13      145.23     35.08 o 
   1  12  28        3.81       -4.82     19.05 o 
   2  12  28       10.17       -3.83     15.28 o 
   3  12  28       16.60       25.29     15.04 o 
   4  12  28       31.13        9.67     15.95 o 
   5  12  28      131.61      143.39     18.89 o 
   1  13  28        6.56       31.79     31.04 o 
   2  13  28        3.83      -15.18     15.18 o 
   3  13  28      222.80      277.47     22.07 o 
   4  13  28      211.36      258.13     20.46 o 
   0  14  28      446.87      562.53     70.07 o 
   1  14  28       11.03       11.15     22.56 o 
   2  14  28       43.00       44.37     20.04 o 
   3  14  28       42.26       77.18     18.84 o 
   4  14  28        6.17      -14.94     17.20 o 
   1  15  28      146.47      141.99     27.34 o 
   2  15  28       15.36       44.00     27.73 o 
   3  15  28       27.02        9.84     25.87 o 
   0  16  28        2.02      -28.22     31.74 o 
   1  16  28       17.23      -10.10     34.27 o 
   1   1  29      206.40      247.98     16.51 o 
   2   1  29       62.45       48.61     13.40 o 
   3   1  29       39.63       56.30     15.20 o 
   4   1  29      162.63      169.69     19.24 o 
   5   1  29        0.16      -17.41     17.41 o 
   6   1  29       43.63       66.85     24.31 o 
   7   1  29       65.40       67.69     24.86 o 
   0   2  29       16.13       24.19     17.95 o 
   1   2  29       49.02       49.09     12.49 o 
   2   2  29      754.90      724.02     23.27 o 
   3   2  29      389.63      422.76     20.21 o 
   4   2  29       45.34       52.57     16.79 o 
   5   2  29       43.06       55.06     21.50 o 
   6   2  29       27.56      -18.17     20.49 o 
   7   2  29      127.19      118.49     28.88 o 
   1   3  29      665.84      605.74     35.50 o 
   2   3  29      124.40      120.04     15.18 o 
   3   3  29       97.09      140.25     17.37 o 
   4   3  29        2.36      -15.92     15.92 o 
   5   3  29        0.07      -20.70     22.61 o 
   6   3  29      153.82      182.27     26.02 o 
   7   3  29       46.88       55.22     24.30 o 
   0   4  29      984.84      936.81     37.62 o 
   1   4  29       10.22       16.39     13.60 o 
   2   4  29       93.12      111.67     14.70 o 
   3   4  29      512.85      561.41     20.89 o 
   4   4  29       55.70       49.73     16.85 o 
   5   4  29       22.95       35.51     18.37 o 
   6   4  29      236.95      215.72     26.15 o 
   7   4  29       97.22      119.08     24.25 o 
   1   5  29      462.43      449.40     21.47 o 
   2   5  29      157.02      168.36     15.51 o 
   3   5  29       55.17       50.20     13.65 o 
   4   5  29      312.11      344.73     20.70 o 
   5   5  29       95.57       95.75     17.81 o 
   6   5  29      186.79      211.01     24.24 o 
   7   5  29      247.93      305.71     27.84 o 
   0   6  29      612.96      503.84     28.52 o 
   1   6  29        0.35      -13.61     13.61 o 
   2   6  29       38.53       35.02     12.92 o 
   3   6  29      749.61      697.61     22.37 o 
   4   6  29       57.72       81.27     16.58 o 
   5   6  29       59.20       49.40     17.07 o 
   6   6  29      360.91      440.70     31.83 o 
   7   6  29       57.85       72.53     22.99 o 
   1   7  29      140.02      132.21     17.13 o 
   2   7  29      230.24      203.93     16.04 o 
   3   7  29      450.95      452.80     19.72 o 
   4   7  29       37.94       74.84     15.97 o 
   5   7  29      129.61      122.89     22.85 o 
   6   7  29        0.81      -13.79     17.05 o 
   7   7  29       10.03       18.05     20.91 o 
   0   8  29      101.13      144.42     26.69 o 
   1   8  29      407.56      405.11     19.96 o 
   2   8  29      130.25      153.94     16.63 o 
   3   8  29     1098.80     1048.98     27.25 o 
   4   8  29        4.16      -13.78     13.78 o 
   5   8  29      100.08      107.38     19.39 o 
   6   8  29        0.74      -16.90     16.90 o 
   1   9  29       19.11        8.39     14.92 o 
   2   9  29       14.56       22.39     16.03 o 
   3   9  29       34.22       28.18     14.51 o 
   4   9  29       76.22       65.19     15.86 o 
   5   9  29        0.21      -16.86     16.86 o 
   6   9  29        1.21       -3.13     17.79 o 
   0  10  29       22.97       42.87     24.60 o 
   1  10  29       18.59       17.56     18.13 o 
   2  10  29        0.60        1.57     16.07 o 
   3  10  29       49.83       75.56     15.72 o 
   4  10  29      246.42      296.78     19.60 o 
   5  10  29       61.75       56.56     20.18 o 
   6  10  29        2.48        1.47     18.67 o 
   1  11  29       20.40       30.07     19.64 o 
   2  11  29      135.06      118.36     18.67 o 
   3  11  29       78.50       56.07     15.77 o 
   4  11  29       47.29       23.88     15.84 o 
   5  11  29       23.03       12.30     17.63 o 
   0  12  29       32.17       27.43     30.29 o 
   1  12  29       85.71      101.61     21.73 o 
   2  12  29       31.87       12.35     17.35 o 
   3  12  29       17.82        4.57     15.45 o 
   4  12  29      197.29      221.39     19.55 o 
   5  12  29       59.36       86.87     21.05 o 
   1  13  29       55.49       32.25     22.95 o 
   2  13  29        5.02        8.70     20.30 o 
   3  13  29       87.85       75.84     17.96 o 
   4  13  29       17.01       36.37     16.86 o 
   0  14  29      103.07       95.74     36.58 o 
   1  14  29      145.99      207.19     27.95 o 
   2  14  29       39.21       46.20     24.31 o 
   3  14  29        3.99       27.59     17.79 o 
   1  15  29        1.03      -21.00     28.79 o 
   2  15  29      108.60      131.40     27.32 o 
   0   0  30       23.97       26.92     29.12 o 
   1   0  30      424.39      407.79     26.64 o 
   2   0  30      644.60      589.76     28.93 o 
   3   0  30      888.29      897.88     48.76 o 
   4   0  30      612.51      572.82     36.86 o 
   5   0  30      790.44      726.88     69.78 o 
   6   0  30       38.99       14.03     30.79 o 
   7   0  30       11.30      -24.98     32.07 o 
   1   1  30       20.15       19.66     13.70 o 
   2   1  30      111.36      113.45     14.09 o 
   3   1  30      302.15      344.15     23.31 o 
   4   1  30        6.28       -3.36     16.52 o 
   5   1  30      105.94      106.91     19.86 o 
   6   1  30        1.69        4.43     19.99 o 
   7   1  30        7.13       53.69     24.60 o 
   0   2  30      942.92      908.61     35.56 o 
   1   2  30       40.31       41.84     16.43 o 
   2   2  30      220.68      230.22     16.87 o 
   3   2  30     1012.64      932.25     31.49 o 
   4   2  30       31.24       24.48     18.01 o 
   5   2  30       19.22       40.10     21.59 o 
   6   2  30        0.00       13.53     30.07 o 
   7   2  30        2.43       21.67     26.50 o 
   1   3  30       27.08       20.62     14.22 o 
   2   3  30      219.17      181.73     16.60 o 
   3   3  30      225.45      192.32     18.68 o 
   4   3  30       49.40       24.67     16.58 o 
   5   3  30        7.23       -4.56     20.63 o 
   6   3  30       47.57       34.01     22.20 o 
   7   3  30       60.76       46.87     25.07 o 
   0   4  30       11.92       11.23     17.58 o 
   1   4  30       76.15       81.40     15.59 o 
   2   4  30       12.69        0.54     12.79 o 
   3   4  30      914.65      857.97     26.43 o 
   4   4  30       68.17       76.22     17.20 o 
   5   4  30       77.29       82.79     23.22 o 
   6   4  30        0.94        8.01     21.85 o 
   7   4  30        1.73       -9.64     22.26 o 
   1   5  30      228.39      191.77     17.85 o 
   2   5  30        1.67       -6.86     13.01 o 
   3   5  30      176.38      151.84     16.19 o 
   4   5  30      186.37      176.07     18.72 o 
   5   5  30       12.76       19.75     15.82 o 
   6   5  30       71.76       40.52     27.32 o 
   7   5  30       76.91       82.82     23.39 o 
   0   6  30      462.49      403.94     36.02 o 
   1   6  30        3.63        7.88     14.92 o 
   2   6  30      126.47      107.45     15.27 o 
   3   6  30       38.54       22.99     13.76 o 
   4   6  30      384.09      362.16     21.70 o 
   5   6  30        0.00       -2.14     16.00 o 
   6   6  30      244.44      321.73     24.21 o 
   1   7  30      114.09      113.61     17.01 o 
   2   7  30        2.83      -12.50     13.69 o 
   3   7  30       35.04       35.32     14.05 o 
   4   7  30       20.79       13.70     16.18 o 
   5   7  30      478.30      529.14     25.64 o 
   6   7  30       19.56       45.58     18.50 o 
   0   8  30      337.99      305.57     31.35 o 
   1   8  30       63.46       52.62     16.70 o 
   2   8  30       26.07       21.83     16.52 o 
   3   8  30      845.71      864.27     25.59 o 
   4   8  30       14.16        0.49     15.19 o 
   5   8  30       80.13      119.51     18.92 o 
   6   8  30      114.42      123.22     20.21 o 
   1   9  30      128.04       95.22     20.73 o 
   2   9  30      106.99       79.23     18.01 o 
   3   9  30      106.36      115.68     16.59 o 
   4   9  30       20.56       37.37     15.51 o 
   5   9  30       77.50      146.33     20.74 o 
   6   9  30       66.47       91.60     20.83 o 
   0  10  30      106.78      111.26     31.54 o 
   1  10  30       35.53       63.29     19.91 o 
   2  10  30       38.81       36.15     16.98 o 
   3  10  30      267.04      252.96     24.63 o 
   4  10  30       69.55       79.64     17.35 o 
   5  10  30      177.60      233.21     21.97 o 
   1  11  30      157.55      208.18     31.22 o 
   2  11  30       38.78        7.27     17.21 o 
   3  11  30       20.58       40.41     15.92 o 
   4  11  30       57.32       85.29     17.58 o 
   5  11  30       35.99       33.21     18.81 o 
   0  12  30       86.27       40.21     33.53 o 
   1  12  30       27.71       37.47     20.86 o 
   2  12  30        1.94      -17.68     18.99 o 
   3  12  30        0.71       -2.44     17.02 o 
   4  12  30        1.33        2.66     16.48 o 
   1  13  30       35.28       10.72     23.28 o 
   2  13  30       51.99       59.74     22.76 o 
   3  13  30       75.12       68.09     19.37 o 
   0  14  30      111.99       71.67     35.35 o 
   1  14  30       20.25       14.96     24.69 o 
   2  14  30      119.00      171.32     28.04 o 
   1   1  31      125.22      129.12     15.96 o 
   2   1  31       39.83       33.29     14.13 o 
   3   1  31       38.00        5.50     16.61 o 
   4   1  31      179.53      194.88     21.00 o 
   5   1  31      420.56      471.22     26.07 o 
   6   1  31       31.72       25.27     24.52 o 
   7   1  31      100.05      154.29     33.29 o 
   0   2  31       64.43       59.16     20.12 o 
   1   2  31       76.37       75.31     16.62 o 
   2   2  31        9.59        7.70     13.99 o 
   3   2  31      617.86      622.24     29.54 o 
   4   2  31        9.01      -16.63     17.44 o 
   5   2  31      166.20      180.48     25.08 o 
   6   2  31        2.45       16.11     23.73 o 
   7   2  31        1.44        3.13     24.28 o 
   1   3  31       10.32       35.31     14.99 o 
   2   3  31       15.96       44.39     14.33 o 
   3   3  31      598.15      604.66     25.42 o 
   4   3  31        1.76      -15.87     15.87 o 
   5   3  31       48.28       41.38     22.60 o 
   6   3  31        4.61      -21.17     21.17 o 
   7   3  31       13.62       53.22     27.48 o 
   0   4  31       87.24      104.24     21.60 o 
   1   4  31       48.47       45.26     15.40 o 
   2   4  31        8.85      -14.80     14.80 o 
   3   4  31       24.51       17.13     15.83 o 
   4   4  31      322.16      330.66     22.51 o 
   5   4  31        0.06       21.22     20.56 o 
   6   4  31      100.03      135.15     26.66 o 
   1   5  31       49.68       83.74     16.67 o 
   2   5  31        5.65      -13.22     13.22 o 
   3   5  31       28.94       34.92     17.79 o 
   4   5  31        7.94       11.26     16.95 o 
   5   5  31       32.78       43.78     18.44 o 
   6   5  31       32.47       48.86     21.51 o 
   0   6  31        4.86      -24.73     24.73 o 
   1   6  31       72.86       41.61     16.13 o 
   2   6  31       16.04       21.83     15.65 o 
   3   6  31      171.74      148.31     25.41 o 
   4   6  31       60.47       41.82     16.65 o 
   5   6  31       38.38       38.07     17.52 o 
   6   6  31        5.22       28.82     18.94 o 
   1   7  31      175.14      128.93     17.84 o 
   2   7  31        9.43        7.33     17.17 o 
   3   7  31      137.38      149.61     17.38 o 
   4   7  31        0.15      -10.18     16.05 o 
   5   7  31        1.70      -17.20     17.20 o 
   6   7  31       30.39       31.17     19.84 o 
   0   8  31      205.31      163.79     28.66 o 
   1   8  31       10.30      -16.44     16.44 o 
   2   8  31       53.48       64.45     17.70 o 
   3   8  31     1063.58     1005.33     29.06 o 
   4   8  31       71.50       97.38     18.52 o 
   5   8  31        0.76      -17.31     19.39 o 
   6   8  31        3.86        4.97     19.52 o 
   1   9  31       74.37       90.89     20.63 o 
   2   9  31        5.06        1.44     16.34 o 
   3   9  31      104.72      128.64     20.28 o 
   4   9  31      172.12      169.54     19.22 o 
   5   9  31      218.55      265.92     22.57 o 
   0  10  31       14.22       19.87     34.97 o 
   1  10  31        2.90       26.10     19.18 o 
   2  10  31      104.06       96.06     19.02 o 
   3  10  31        1.79       -4.79     17.01 o 
   4  10  31        6.28       15.81     15.87 o 
   5  10  31        4.02       15.95     18.01 o 
   1  11  31      115.43      133.15     23.59 o 
   2  11  31      123.62      147.37     34.24 o 
   3  11  31       37.85       40.41     18.49 o 
   4  11  31      589.61      673.93     26.05 o 
   0  12  31      370.36      320.49     43.15 o 
   1  12  31       41.51       58.19     23.79 o 
   2  12  31       63.26       40.97     22.37 o 
   3  12  31       15.25       34.16     18.82 o 
   4  12  31      148.65      349.03     77.43 o 
   1  13  31       10.08       18.23     23.46 o 
   2  13  31       65.68       93.79     24.63 o 
   3  13  31       68.95       64.05     22.07 o 
   0  14  31       80.78      117.39     61.49 o 
   1  14  31       31.93       29.92     26.74 o 
   0   0  32       81.81       53.32     49.26 o 
   1   0  32       88.38      112.84     40.36 o 
   2   0  32       72.06       70.45     26.76 o 
   3   0  32        2.43       -9.70     31.53 o 
   4   0  32      535.53      523.91     43.45 o 
   5   0  32      109.95      174.44     31.17 o 
   6   0  32      257.27      295.80     42.04 o 
   1   1  32      206.43      231.57     19.68 o 
   2   1  32      451.00      436.22     20.49 o 
   3   1  32        5.96      -15.11     15.11 o 
   4   1  32        1.37       -5.63     19.80 o 
   5   1  32       61.67      100.47     22.27 o 
   6   1  32       12.59       21.25     23.75 o 
   0   2  32        6.99       16.23     19.07 o 
   1   2  32       67.98       68.24     16.83 o 
   2   2  32       29.01       29.77     15.44 o 
   3   2  32      380.82      448.43     23.28 o 
   4   2  32       18.82       26.89     20.59 o 
   5   2  32        7.67       -3.13     19.64 o 
   6   2  32        6.89       38.71     22.06 o 
   1   3  32      232.46      249.01     19.37 o 
   2   3  32       29.75      -12.10     16.14 o 
   3   3  32      540.39      599.35     25.87 o 
   4   3  32       67.47       45.83     20.64 o 
   5   3  32      124.91      153.33     25.67 o 
   6   3  32       14.65       19.76     23.05 o 
   0   4  32       89.21       79.84     32.92 o 
   1   4  32       10.82       23.08     15.33 o 
   2   4  32       22.89        8.55     16.02 o 
   3   4  32       19.76       21.79     16.40 o 
   4   4  32      176.71      191.47     22.11 o 
   5   4  32        0.03      -20.56     20.56 o 
   6   4  32       10.49       12.80     23.48 o 
   1   5  32       85.03      112.69     17.46 o 
   2   5  32      258.59      220.92     19.48 o 
   3   5  32       11.22       -0.74     17.25 o 
   4   5  32        8.64       28.19     18.52 o 
   5   5  32        9.28       -6.07     31.06 o 
   6   5  32       20.56        4.26     20.72 o 
   0   6  32       24.06        3.21     22.16 o 
   1   6  32      123.81      138.45     17.78 o 
   2   6  32       47.17       29.66     16.33 o 
   3   6  32      169.98      214.33     23.03 o 
   4   6  32        0.90       23.69     18.55 o 
   5   6  32       36.63       26.05     17.69 o 
   6   6  32        0.33      -16.86     18.90 o 
   1   7  32      197.58      238.25     20.22 o 
   2   7  32      103.99      130.63     20.35 o 
   3   7  32       62.37       93.27     16.88 o 
   4   7  32      119.81      118.03     20.16 o 
   5   7  32       44.53       45.24     19.24 o 
   0   8  32        0.06      -15.53     23.98 o 
   1   8  32        1.50       42.66     18.26 o 
   2   8  32      403.64      447.89     34.03 o 
   3   8  32      405.80      382.16     21.98 o 
   4   8  32       12.15       34.62     17.21 o 
   5   8  32        2.96      -17.31     17.31 o 
   1   9  32      230.87      238.66     24.42 o 
   2   9  32       17.96       44.35     17.65 o 
   3   9  32       10.90        5.12     17.34 o 
   4   9  32       38.19       38.35     18.12 o 
   5   9  32       10.52       -9.49     17.89 o 
   0  10  32        0.45      -18.49     43.55 o 
   1  10  32      200.02      267.87     25.85 o 
   2  10  32      393.80      532.98     28.07 o 
   3  10  32      747.49      873.11     43.88 o 
   4  10  32      255.36      303.42     23.26 o 
   1  11  32       66.66       46.16     24.50 o 
   2  11  32       84.58       53.61     21.55 o 
   3  11  32       12.52      -15.32     18.46 o 
   4  11  32        7.60       14.78     17.27 o 
   0  12  32      608.78      639.16     51.61 o 
   1  12  32       28.87       53.42     31.95 o 
   2  12  32        4.69      -25.20     25.20 o 
   3  12  32       42.83       12.06     18.76 o 
   1  13  32       20.39       37.00     25.21 o 
   2  13  32        1.36       -9.65     25.70 o 
   1   1  33     1069.66     1081.53     38.00 o 
   2   1  33       10.23       11.45     17.42 o 
   3   1  33        0.07      -16.66     16.66 o 
   4   1  33      324.89      342.14     28.70 o 
   5   1  33      253.56      293.64     26.46 o 
   6   1  33      134.63      166.42     35.19 o 
   0   2  33      112.26      107.86     22.36 o 
   1   2  33       34.98       37.31     16.97 o 
   2   2  33       40.52       49.84     18.93 o 
   3   2  33      114.28      145.43     18.92 o 
   4   2  33        3.47       -7.39     18.29 o 
   5   2  33      330.81      357.23     30.48 o 
   6   2  33       38.57       94.73     24.21 o 
   1   3  33      326.36      339.61     22.40 o 
   2   3  33       17.13       -4.32     20.11 o 
   3   3  33       47.34       39.10     17.20 o 
   4   3  33       61.89       85.85     21.96 o 
   5   3  33        3.45       28.48     23.46 o 
   6   3  33       40.09       34.77     23.90 o 
   0   4  33      248.33      283.25     31.41 o 
   1   4  33      172.97      133.64     18.29 o 
   2   4  33       89.76       82.62     18.31 o 
   3   4  33      158.64      159.20     19.52 o 
   4   4  33        7.31       18.43     18.54 o 
   5   4  33       24.45       30.02     20.21 o 
   6   4  33      241.61      290.20     30.78 o 
   1   5  33      169.81      179.45     19.12 o 
   2   5  33      159.80      189.65     19.59 o 
   3   5  33        0.78       15.94     18.43 o 
   4   5  33        2.84       10.80     23.77 o 
   5   5  33       10.07        6.82     20.17 o 
   6   5  33       24.23       17.89     25.10 o 
   0   6  33        0.35        8.00     23.54 o 
   1   6  33       56.99       57.90     17.40 o 
   2   6  33      148.92      197.13     20.23 o 
   3   6  33       66.13       74.94     20.34 o 
   4   6  33       12.23       -1.54     18.62 o 
   5   6  33       34.20       11.86     20.35 o 
   1   7  33       39.62       75.78     18.82 o 
   2   7  33      216.61      252.26     22.87 o 
   3   7  33       17.83       24.64     18.95 o 
   4   7  33        1.04        4.65     18.01 o 
   5   7  33        0.62        8.48     17.45 o 
   0   8  33        0.01        8.10     24.81 o 
   1   8  33       11.24       10.20     19.28 o 
   2   8  33        0.10      -11.22     22.13 o 
   3   8  33      710.42      786.28     30.04 o 
   4   8  33        0.05       -4.44     22.86 o 
   5   8  33        0.84       -7.39     21.64 o 
   1   9  33      288.56      334.51     27.39 o 
   2   9  33       27.65       30.77     18.28 o 
   3   9  33        0.50        1.30     21.69 o 
   4   9  33      268.36      337.63     30.11 o 
   0  10  33      141.59      181.00     38.32 o 
   1  10  33       55.03       44.60     21.92 o 
   2  10  33        1.13       29.31     21.44 o 
   3  10  33       83.83       75.84     20.43 o 
   4  10  33      116.18      112.96     21.54 o 
   1  11  33       44.26       17.95     28.34 o 
   2  11  33       59.38       27.07     22.11 o 
   3  11  33        1.10       19.49     19.24 o 
   0  12  33      131.79      110.34     39.54 o 
   1  12  33       77.62       71.31     26.36 o 
   2  12  33       56.11       85.18     24.53 o 
   0   0  34      195.49      148.70     50.19 o 
   1   0  34        0.01      -24.95     25.37 o 
   2   0  34       26.51       21.90     30.12 o 
   3   0  34      153.62      112.56     26.55 o 
   4   0  34      198.03      206.14     38.60 o 
   5   0  34       69.04       53.84     33.26 o 
   6   0  34      247.64      388.50     47.54 o 
   1   1  34        0.67       23.70     16.64 o 
   2   1  34      134.72      164.21     21.82 o 
   3   1  34      105.19      117.26     18.09 o 
   4   1  34      270.06      334.00     25.42 o 
   5   1  34       25.04       36.54     24.73 o 
   6   1  34       87.70      162.21     34.33 o 
   0   2  34        1.68       19.04     21.41 o 
   1   2  34        8.83       33.52     16.86 o 
   2   2  34        0.07        2.61     17.45 o 
   3   2  34       12.65      -11.26     16.92 o 
   4   2  34        9.26       69.58     22.58 o 
   5   2  34        0.07        7.93     24.49 o 
   6   2  34       15.77      -30.09     32.44 o 
   1   3  34      131.15      121.05     18.86 o 
   2   3  34        3.52       15.67     18.74 o 
   3   3  34       72.57      108.25     19.02 o 
   4   3  34      111.57      122.26     23.04 o 
   5   3  34      138.24       98.72     24.30 o 
   0   4  34       38.86       24.65     25.58 o 
   1   4  34       19.38       28.74     16.99 o 
   2   4  34        0.10        3.33     18.68 o 
   3   4  34       18.93       23.18     20.68 o 
   4   4  34       20.90       25.67     20.89 o 
   5   4  34      300.56      276.90     27.85 o 
   1   5  34        2.36       22.93     16.27 o 
   2   5  34        0.08        9.74     17.32 o 
   3   5  34        0.31      -13.70     23.87 o 
   4   5  34       68.60      103.44     21.93 o 
   5   5  34      163.96      133.68     25.20 o 
   0   6  34        4.55       14.18     24.50 o 
   1   6  34       87.32       75.23     18.99 o 
   2   6  34       47.51       22.38     18.78 o 
   3   6  34        4.31       41.47     22.64 o 
   4   6  34      116.66      149.06     23.74 o 
   5   6  34        9.10       27.88     23.00 o 
   1   7  34      221.94      311.08     26.04 o 
   2   7  34      102.24      100.67     20.82 o 
   3   7  34      206.61      260.90     28.70 o 
   4   7  34      314.39      374.45     27.75 o 
   5   7  34       39.43       17.62     56.53 o 
   0   8  34       69.63       81.21     31.90 o 
   1   8  34       78.57       73.84     22.45 o 
   2   8  34       13.48       30.12     21.36 o 
   3   8  34      460.50      580.66     32.44 o 
   4   8  34      167.68      158.57     22.06 o 
   1   9  34       56.25       60.03     21.51 o 
   2   9  34        8.02       12.78     20.92 o 
   3   9  34      261.73      270.45     23.67 o 
   4   9  34        6.42       45.20     21.46 o 
   0  10  34      383.70      428.62     54.17 o 
   1  10  34       46.29       55.24     22.19 o 
   2  10  34      185.53      248.73     27.00 o 
   3  10  34       18.29       28.42     25.63 o 
   1  11  34      102.15      211.09     29.46 o 
   2  11  34        4.87       22.68     21.93 o 
   0  12  34        5.83      -14.63     32.42 o 
   1   1  35        4.51       26.10     20.40 o 
   2   1  35       64.92       80.75     20.66 o 
   3   1  35        0.07      -11.74     20.40 o 
   4   1  35        5.36      -18.82     18.82 o 
   5   1  35       12.89       48.07     25.83 o 
   0   2  35      728.24      631.36     78.04 o 
   1   2  35       20.34       22.81     17.61 o 
   2   2  35       41.43       50.31     20.29 o 
   3   2  35       37.48       31.77     21.97 o 
   4   2  35       19.94       18.24     21.17 o 
   5   2  35       12.49       -5.01     23.43 o 
   1   3  35       90.24      111.37     19.70 o 
   2   3  35       57.53       69.66     24.16 o 
   3   3  35        0.07       29.37     19.42 o 
   4   3  35       35.19       31.49     21.11 o 
   5   3  35       47.65       51.01     23.63 o 
   0   4  35      156.22      126.21     27.95 o 
   1   4  35        0.95        1.40     16.33 o 
   2   4  35       76.22      123.90     21.93 o 
   3   4  35        3.11       -2.49     20.96 o 
   4   4  35      280.14      308.46     27.80 o 
   5   4  35      238.95      285.83     28.94 o 
   1   5  35        0.14       16.33     17.90 o 
   2   5  35      237.83      299.69     25.53 o 
   3   5  35      138.03      150.76     27.54 o 
   4   5  35        1.86      -17.06     19.39 o 
   5   5  35       90.54      119.35     27.56 o 
   0   6  35      133.41      152.99     30.65 o 
   1   6  35       22.03        2.29     18.30 o 
   2   6  35        3.20       -9.32     18.20 o 
   3   6  35      426.53      431.67     32.16 o 
   4   6  35        2.77        8.84     20.68 o 
   1   7  35       40.22       70.44     19.51 o 
   2   7  35       12.50       27.73     19.75 o 
   3   7  35      370.74      407.60     32.29 o 
   4   7  35       29.27       67.66     22.23 o 
   0   8  35       60.40      110.02     29.52 o 
   1   8  35      112.83      144.85     23.82 o 
   2   8  35        4.19       -3.22     20.78 o 
   3   8  35      199.55      243.03     28.86 o 
   1   9  35       59.66       61.76     27.62 o 
   2   9  35        1.49       21.81     20.84 o 
   3   9  35       68.14      128.18     24.67 o 
   0  10  35      162.46      247.72     47.88 o 
   1  10  35        0.10       -3.86     21.72 o 
   2  10  35       20.47       23.43     22.45 o 
   1  11  35      526.74      676.11     94.64 o 
   0   0  36      273.85      394.14     51.60 o 
   1   0  36       39.25       40.19     31.18 o 
   2   0  36        1.51      -13.94     41.39 o 
   3   0  36        0.01      -20.71     29.63 o 
   4   0  36       30.85        8.42     25.34 o 
   5   0  36      102.44      189.51     50.01 o 
   1   1  36      449.43      505.25     32.63 o 
   2   1  36        9.69       16.68     29.36 o 
   3   1  36       16.53      -16.58     21.25 o 
   4   1  36      180.96      180.85     23.77 o 
   5   1  36       19.68       49.85     26.39 o 
   0   2  36      650.68      820.34     50.15 o 
   1   2  36      131.34      181.13     23.05 o 
   2   2  36       29.00       48.14     20.04 o 
   3   2  36        7.69       -8.66     21.31 o 
   4   2  36       27.78       49.97     22.08 o 
   5   2  36        8.46       23.50     25.43 o 
   1   3  36        4.87        9.28     17.50 o 
   2   3  36        0.90       36.76     20.17 o 
   3   3  36        1.11       -1.43     20.35 o 
   4   3  36        0.01       21.30     21.71 o 
   0   4  36      119.67      119.99     29.95 o 
   1   4  36        3.98       19.41     19.54 o 
   2   4  36      253.48      361.56     27.33 o 
   3   4  36       29.61       32.89     22.41 o 
   4   4  36      147.28      140.30     25.36 o 
   1   5  36      153.21      171.44     22.23 o 
   2   5  36        0.42      -19.47     19.61 o 
   3   5  36       50.99      107.97     25.06 o 
   4   5  36      225.00      304.22     28.62 o 
   0   6  36        5.23      -25.66     25.66 o 
   1   6  36        2.46       16.39     19.18 o 
   2   6  36       35.57       28.27     22.18 o 
   3   6  36        4.00        5.42     23.90 o 
   4   6  36       35.99        4.58     26.42 o 
   1   7  36       50.11       19.28     21.04 o 
   2   7  36       13.02       -2.19     28.96 o 
   3   7  36      131.01      184.92     34.27 o 
   0   8  36        2.84        2.99     27.88 o 
   1   8  36        0.92      -19.71     19.71 o 
   2   8  36        5.04       10.52     21.40 o 
   3   8  36       13.43       30.73     24.31 o 
   1   9  36       36.84        7.05     23.19 o 
   2   9  36        0.44        6.36     20.96 o 
   0  10  36       30.34       -3.05     35.04 o 
   1  10  36      418.76      435.39     82.53 o 
   1   1  37       73.07      133.63     38.58 o 
   2   1  37        6.95      -10.12     20.38 o 
   3   1  37        0.66       25.44     22.54 o 
   4   1  37      105.93      133.14     32.97 o 
   0   2  37        0.03       28.07     29.82 o 
   1   2  37      122.34      163.28     23.24 o 
   2   2  37        1.40       13.24     19.85 o 
   3   2  37       49.04       72.22     23.75 o 
   4   2  37        6.89        7.10     25.80 o 
   1   3  37       24.92       30.80     29.30 o 
   2   3  37        2.06        3.93     20.62 o 
   3   3  37        0.48       -9.76     25.12 o 
   4   3  37       58.51       62.43     28.42 o 
   0   4  37        0.15      -22.23     24.62 o 
   1   4  37       77.87       73.85     21.48 o 
   2   4  37       10.15       46.82     21.50 o 
   3   4  37       50.20      100.13     27.23 o 
   4   4  37        8.13       28.08     28.88 o 
   1   5  37      652.59      761.20     36.12 o 
   2   5  37      225.44      250.19     28.75 o 
   3   5  37        0.00      -13.14     22.54 o 
   0   6  37      193.11      227.79     34.57 o 
   1   6  37        1.87      -20.82     20.82 o 
   2   6  37      394.44      458.84     46.86 o 
   3   6  37        9.82       10.23     24.00 o 
   1   7  37        8.42       34.25     23.79 o 
   2   7  37       11.69       20.76     24.54 o 
   0   8  37      147.89      143.67     33.46 o 
   1   8  37       20.02       28.64     22.14 o 
   2   8  37       25.47       10.33     28.42 o 
   0   0  38      253.78      317.58     74.85 o 
   1   0  38      110.38      161.79     42.64 o 
   2   0  38      446.52      630.98     72.35 o 
   3   0  38       77.88       50.64     35.58 o 
   1   1  38        0.65      -12.34     21.20 o 
   2   1  38       58.24      100.37     25.01 o 
   3   1  38        0.48        1.86     22.59 o 
   0   2  38      113.30      194.42     37.95 o 
   1   2  38       11.99       33.42     25.25 o 
   2   2  38      187.51      248.37     26.34 o 
   3   2  38       26.88       26.99     23.98 o 
   1   3  38      117.31      130.85     26.63 o 
   2   3  38       78.44      122.52     24.15 o 
   3   3  38       91.78      115.80     28.64 o 
   0   4  38      187.46      178.89     33.48 o 
   1   4  38        0.00       16.80     22.95 o 
   2   4  38      238.49      307.39     27.23 o 
   3   4  38       79.65       62.71     24.62 o 
   1   5  38       22.11       82.52     23.23 o 
   2   5  38      210.09      271.96     33.63 o 
   0   6  38      301.48      414.13     39.74 o 
   1   6  38       35.35       64.17     20.83 o 
   2   6  38       96.00      164.82     31.30 o 
   1   7  38      241.99      342.40     29.97 o 
   1   1  39       96.20       74.71     27.53 o 
   2   1  39       27.92       34.14     24.25 o 
   0   2  39      124.50      198.09     49.13 o 
   1   2  39        0.31       60.72     39.05 o 
   2   2  39        0.90       43.99     24.38 o 
   1   3  39       14.57      -10.51     22.31 o 
   2   3  39        5.42      -12.51     20.82 o 
   0   4  39       45.68       64.21     34.29 o 
   1   4  39        2.47       13.24     23.33 o 
   2   4  39       31.67       48.69     34.14 o 
   1   5  39        2.82       10.43     24.13 o 
   0   0  40      347.80      484.03     82.74 o 
   1   0  40      164.74      196.38     52.84 o 
   1   1  40      106.37      195.32     32.09 o 
   0   2  40      173.81       82.76     59.74 o 
   1   2  40      160.68      206.25     35.58 o 
                                                 
